# Supplementary material for: Cell type-specific properties and environment shape tissue specificity of cancer genes
Source: Sci Rep. 2016 Feb 9;6:20707. doi: 10.1038/srep20707 (PMC4746590; doi:10.1038/srep20707)
Supplement: Supplementary Dataset 1 [file srep20707-s2.xls]

## Sheet: Sheet1
Supplementary Table S1. Cancer genes and their associated specificity score.
entrez gene id	name	specificity score
54790	TET2	-8.20397
7490	WT1	-8.0399
4087	SMAD2	-7.71834
8764	TNFRSF14	-7.61977
672	BRCA1	-7.10191
595	CCND1	-6.88699
2068	ERCC2	-6.85308
4233	MET	-6.847
84433	CARD11	-6.68153
7124	TNF	-6.47782
48	ACO1	-6.43218
5885	RAD21	-6.39461
54855	FAM46C	-6.38599
7514	XPO1	-6.37121
238	ALK	-6.32309
2312	FLG	-6.26366
970	CD70	-6.19896
974	CD79B	-5.91449
3008	HIST1H1E	-5.84944
6446	SGK1	-5.81443
2146	EZH2	-5.71919
5452	POU2F2	-5.68232
5537	PPP6C	-5.58688
6209	RPS15	-5.58329
3707	ITPKB	-5.58018
1050	CEBPA	-5.52224
92737	DNER	-5.52043
22894	DIS3	-5.50236
3792	KEL	-5.49143
912	CD1D	-5.49143
1969	EPHA2	-5.4679
639	PRDM1	-5.41805
6507	SLC1A3	-5.39704
6427	SRSF2	-5.37557
1729	DIAPH1	-5.30557
140453	MUC17	-5.27952
64321	SOX17	-5.25285
161725	OTUD7A	-5.1911
3106	HLA-B	-5.17892
126969	SLC44A3	-5.14244
9444	QKI	-5.10233
8030	CCDC6	-5.10217
10672	GNA13	-5.09936
3169	FOXA1	-5.08188
1019	CDK4	-5.07355
23394	ADNP	-5.02463
6921	TCEB1	-5.00673
6403	SELP	-4.98324
164395	TTLL9	-4.98324
2054	STX2	-4.97721
4353	MPO	-4.97005
57107	PDSS2	-4.95712
6926	TBX3	-4.93991
9439	MED23	-4.93991
8493	PPM1D	-4.92204
3662	IRF4	-4.91112
373	TRIM23	-4.84508
8450	CUL4B	-4.82758
7430	EZR	-4.8072
90060	CCDC120	-4.79655
2805	GOT1	-4.79138
25878	MXRA5	-4.75619
26278	SACS	-4.73465
288	ANK3	-4.73465
84295	PHF6	-4.72303
10527	IPO7	-4.70134
8859	STK19	-4.69161
79710	MORC4	-4.66072
4613	MYCN	-4.63845
84083	ZRANB3	-4.63543
3636	INPPL1	-4.63543
3575	IL7R	-4.6123
253639	ZNF620	-4.59258
1026	CDKN1A	-4.56982
129446	XIRP2	-4.56701
79473	OR52N1	-4.56421
197021	LCTL	-4.56421
8313	AXIN2	-4.55515
10810	WASF3	-4.54481
5093	PCBP1	-4.51453
4602	MYB	-4.50578
142684	RAB40A	-4.50578
10486	CAP2	-4.49985
23409	SIRT4	-4.45929
115701	ALPK2	-4.44206
1811	SLC26A3	-4.38062
5450	POU2AF1	-4.35143
3815	KIT	-4.3215
79755	ZNF750	-4.28973
6654	SOS1	-4.24728
8243	SMC1A	-4.0967
2990	GUSB	-3.94262
463	ZFHX3	-3.91002
5781	PTPN11	-3.83831
255220	TXNDC8	-3.79929
64282	PAPD5	-3.75252
84962	AJUBA	-3.74011
285382	C3orf70	-3.65645
6016	RIT1	-3.60098
222194	RSBN1L	-3.54556
6934	TCF7L2	-3.45917
1289	COL5A1	-3.34079
7248	TSC1	-3.28453
59277	NTN4	-3.20672
83891	SNX25	-3.19795
64324	NSD1	-3.18678
7048	TGFBR2	-3.16543
22974	TPX2	-3.07622
563	AZGP1	-3.02559
1999	ELF3	-2.98629
84159	ARID5B	-2.9746
6256	RXRA	-2.93482
94234	FOXQ1	-2.85138
81327	OR4A16	-2.81652
255394	TCP11L2	-2.5198
84964	ALKBH6	-2.46997
3621	ING1	-2.46878
9611	NCOR1	-2.43451
57835	SLC4A5	-2.35715
57573	ZNF471	-2.34164
90167	FRMD7	-2.23837
5518	PPP2R1A	-2.21787
55672	NBPF1	-2.18076
84953	MICALCL	-2.17693
4297	KMT2A	-2.16577
23232	TBC1D12	-2.11859
4851	NOTCH1	-2.07049
23013	SPEN	-2.0511
93649	MYOCD	-1.99108
1654	DDX3X	-1.92896
1523	CUX1	-1.92707
996	CDC27	-1.91465
9968	MED12	-1.81628
6009	RHEB	-1.79942
9774	BCLAF1	-1.76571
1655	DDX5	-1.7267
3417	IDH1	-1.6905
51755	CDK12	-1.68728
3418	IDH2	-1.61651
8241	RBM10	-1.49087
865	CBFB	-1.47849
8358	HIST1H3B	-1.42231
8491	MAP4K3	-1.34329
387	RHOA	-1.31835
9126	SMC3	-1.30528
6890	TAP1	-1.28149
8894	EIF2S2	-1.19669
57563	KLHL8	-1.1459
8242	KDM5C	-1.11229
58508	KMT2C	-1.04322
6598	SMARCB1	-1.02967
91	ACVR1B	-0.917012
91181	NUP210L	-0.871798
2261	FGFR3	-0.794863
7187	TRAF3	-0.783216
2263	FGFR2	-0.72581
6416	MAP2K4	-0.503834
5879	RAC1	-0.32796
4089	SMAD4	-0.162773
4780	NFE2L2	-0.157723
5604	MAP2K1	-0.151553
4615	MYD88	-0.0700256
57680	CHD8	-0.0529053
8314	BAP1	-0.00698088
7403	KDM6A	0.0149157
4869	NPM1	0.0376621
1788	DNMT3A	0.0376621
2322	FLT3	0.0376621
57117	INTS12	0.0381863
2625	GATA3	0.0452897
8405	SPOP	0.0538598
324	APC	0.0544807
55193	PBRM1	0.077828
7428	VHL	0.0962994
6125	RPL5	0.103538
6794	STK11	0.125923
54880	BCOR	0.149505
79158	GNPTAB	0.196571
7307	U2AF1	0.31112
999	CDH1	0.326933
6187	RPS2	0.357693
861	RUNX1	0.422557
2475	MTOR	0.426095
2909	ARHGAP35	0.547033
1387	CREBBP	0.549941
207	AKT1	0.618512
23451	SF3B1	0.722152
79718	TBL1XR1	0.874908
9817	KEAP1	0.879156
4214	MAP3K1	0.900049
5426	POLE	0.921852
10735	STAG2	0.930555
23269	MGA	0.974263
2195	FAT1	0.977682
1956	EGFR	0.994625
841	CASP8	1.04194
29072	SETD2	1.10732
6597	SMARCA4	1.47441
171023	ASXL1	1.4895
10664	CTCF	1.51237
1108	CHD4	1.59705
5295	PIK3R1	1.63025
4763	NF1	1.65433
2064	ERBB2	1.79685
8085	KMT2D	1.83905
3265	HRAS	1.89963
1499	CTNNB1	1.9958
55294	FBXW7	2.04529
5921	RASA1	2.32236
4893	NRAS	2.35959
1029	CDKN2A	2.40248
5925	RB1	2.46095
567	B2M	2.49854
2033	EP300	2.57244
5728	PTEN	2.63025
3845	KRAS	2.63025
3105	HLA-A	2.64898
673	BRAF	2.66551
2065	ERBB3	2.78624
8289	ARID1A	2.87672
1027	CDKN1B	2.90767
5290	PIK3CA	3.21521
472	ATM	3.86074
7157	TP53	4.13275
