# Supplementary material for: Cell type-specific properties and environment shape tissue specificity of cancer genes
Source: Sci Rep. 2016 Feb 9;6:20707. doi: 10.1038/srep20707 (PMC4746590; doi:10.1038/srep20707)
Supplement: Supplementary Dataset 2 [file srep20707-s3.xls]

## Sheet: Sheet1
Supplementary Table S2. GO terms significantly enriched among specific- or general-cancer genes.
p value for association with general cancer genes	Adjusted p value for association with general cancer genes	p value for association with specific cancer genes	adjusted p value for association with specific cancer genes	number of genes	median	term name	term id
0.9996	0.9996	0.0003	0.0375	17	-5.17892	integral component of plasma membrane	GO:0005887
0.9991	0.9996	0.0008	0.05	11	-5.50236	RNA binding	GO:0003723
0.9977	0.9996	0.0023	0.0958333	8	-5.5338	post-embryonic development	GO:0009791
0.994	0.9996	0.0051	0.159375	19	-4.91112	sequence-specific DNA binding	GO:0043565
0.9725	0.9996	0.023	0.575	9	-4.98324	external side of plasma membrane	GO:0009897
0.9577	0.997604	0.0423	0.88125	8	-4.89561	immune response	GO:0006955
0.9333	0.980357	0.0618	1	13	-4.63845	regulation of transcription from RNA polymerase II promoter	GO:0006357
0.8754	0.927331	0.1146	1	27	-4.28973	metal ion binding	GO:0046872
0.8708	0.927331	0.1288	1	12	-4.4669	positive regulation of gene expression	GO:0010628
0.8668	0.927331	0.1229	1	23	-4.3215	integral component of membrane	GO:0016021
0.815	0.88587	0.1752	1	11	-4.45929	cellular response to DNA damage stimulus	GO:0006974
0.7929	0.869408	0.1981	1	13	-4.3215	extracellular space	GO:0005615
0.7863	0.869408	0.2137	1	8	-4.13388	vasculogenesis	GO:0001570
0.6867	0.766406	0.3043	1	9	-3.83831	cytokine-mediated signaling pathway	GO:0019221
0.6674	0.751577	0.3321	1	16	-3.44815	transcription from RNA polymerase II promoter	GO:0006366
0.6574	0.747045	0.3125	1	63	-3.16543	plasma membrane	GO:0005886
0.6474	0.742431	0.3388	1	13	-3.45917	transcription factor complex	GO:0005667
0.5712	0.661111	0.4288	1	10	-3.15728	RNA splicing	GO:0008380
0.5515	0.644276	0.4482	1	8	-3.0965	extracellular matrix organization	GO:0030198
0.5364	0.632547	0.4625	1	18	-2.95471	transcription regulatory region DNA binding	GO:0044212
0.533	0.632547	0.4561	1	9	-3.02559	cell adhesion	GO:0007155
0.5221	0.627524	0.4775	1	10	-2.9147	protein domain specific binding	GO:0019904
0.474	0.575243	0.5248	1	26	-2.7018	zinc ion binding	GO:0008270
0.4738	0.575243	0.5262	1	10	-2.7114	G1/S transition of mitotic cell cycle	GO:0000082
0.43	0.532178	0.5697	1	12	-2.54804	extracellular region	GO:0005576
0.4271	0.532178	0.5622	1	9	-2.43451	transcription initiation from RNA polymerase II promoter	GO:0006367
0.4263	0.532178	0.5722	1	32	-2.64294	sequence-specific DNA binding transcription factor activity	GO:0003700
0.4059	0.51773	0.594	1	40	-2.53835	extracellular vesicular exosome	GO:0070062
0.3924	0.50567	0.6076	1	8	-2.34116	cell surface receptor signaling pathway	GO:0007166
0.3894	0.50567	0.5925	1	23	-2.43451	gene expression	GO:0010467
0.3267	0.429868	0.6668	1	76	-2.45224	cytoplasm	GO:0005737
0.3209	0.426729	0.6768	1	26	-2.27975	regulation of transcription, DNA-templated	GO:0006355
0.2978	0.400269	0.7022	1	8	-1.87643	transforming growth factor beta receptor signaling pathway	GO:0007179
0.2847	0.386821	0.715	1	18	-2.0625	small molecule metabolic process	GO:0044281
0.2789	0.383104	0.7206	1	16	-2.06626	mitotic cell cycle	GO:0000278
0.2412	0.335	0.7586	1	8	-1.6033	cell differentiation	GO:0030154
0.2159	0.30323	0.7822	1	22	-1.99003	poly(A) RNA binding	GO:0044822
0.1951	0.277131	0.8049	1	8	-1.39815	lung development	GO:0030324
0.1866	0.268103	0.8132	1	10	-1.51038	positive regulation of sequence-specific DNA binding transcription factor activity	GO:0051091
0.185	0.268103	0.8147	1	12	-1.55889	GTP binding	GO:0005525
0.1823	0.268088	0.803	1	31	-1.99108	positive regulation of transcription, DNA-templated	GO:0045893
0.1808	0.268088	0.8117	1	9	-1.31835	GTP catabolic process	GO:0006184
0.1735	0.261295	0.8258	1	26	-1.9084	negative regulation of transcription, DNA-templated	GO:0045892
0.1719	0.261295	0.828	1	14	-1.56007	response to drug	GO:0042493
0.1698	0.261295	0.8228	1	9	-1.30528	DNA repair	GO:0006281
0.1683	0.261295	0.8161	1	37	-2.0511	negative regulation of transcription from RNA polymerase II promoter	GO:0000122
0.1559	0.246677	0.844	1	14	-1.49375	cell surface	GO:0009986
0.127	0.203526	0.8629	1	19	-1.61651	mitochondrion	GO:0005739
0.1161	0.188474	0.8838	1	8	-0.823156	platelet activation	GO:0030168
0.1095	0.180099	0.8828	1	15	-1.30528	protein heterodimerization activity	GO:0046982
0.1045	0.174167	0.8896	1	11	-0.917012	ubiquitin protein ligase binding	GO:0031625
0.1017	0.171791	0.8926	1	21	-1.47849	transcription coactivator activity	GO:0003713
0.0966	0.165411	0.9031	1	10	-0.823156	lamellipodium	GO:0030027
0.0945	0.164062	0.9002	1	9	-0.503834	protein kinase activity	GO:0004672
0.0901	0.158627	0.9099	1	10	-0.750578	Notch signaling pathway	GO:0007219
0.0901	0.158627	0.9099	1	12	-0.950796	transcription corepressor activity	GO:0003714
0.0785	0.14221	0.9155	1	13	-0.917012	negative regulation of cell growth	GO:0030308
0.0783	0.14221	0.9158	1	11	-0.72581	peptidyl-tyrosine phosphorylation	GO:0018108
0.0753	0.140485	0.9245	1	10	-0.614822	protein tyrosine kinase activity	GO:0004713
0.0701	0.132765	0.9298	1	16	-1.02733	enzyme binding	GO:0019899
0.068	0.130769	0.9225	1	41	-1.76571	DNA binding	GO:0003677
0.066	0.128906	0.93	1	9	-0.0529053	beta-catenin binding	GO:0008013
0.0654	0.128906	0.9264	1	43	-1.76571	transcription, DNA-templated	GO:0006351
0.0644	0.128906	0.9352	1	10	-0.444292	protein homodimerization activity	GO:0042803
0.0639	0.128906	0.9308	1	23	-1.30528	chromatin binding	GO:0003682
0.0594	0.12375	0.9375	1	11	-0.157723	protein ubiquitination	GO:0016567
0.0573	0.121398	0.9378	1	13	-0.72581	Golgi apparatus	GO:0005794
0.0556	0.119828	0.9442	1	12	-0.541288	protein complex	GO:0043234
0.0547	0.119828	0.9453	1	8	-0.048536	positive regulation of cell migration	GO:0030335
0.0537	0.119828	0.9382	1	43	-1.7267	positive regulation of transcription from RNA polymerase II promoter	GO:0045944
0.0521	0.118409	0.9408	1	27	-1.31835	viral process	GO:0016032
0.0521	0.118409	0.9434	1	13	-0.32796	small GTPase mediated signal transduction	GO:0007264
0.0509	0.118409	0.9485	1	8	-0.0600302	centrosome	GO:0005813
0.0411	0.0987981	0.9556	1	11	0.0149157	canonical Wnt signaling pathway	GO:0060070
0.0405	0.0987981	0.9547	1	15	-0.32796	positive regulation of apoptotic process	GO:0043065
0.0397	0.0987981	0.9568	1	13	-0.151553	protein serine/threonine kinase activity	GO:0004674
0.0344	0.0877551	0.9619	1	21	-0.917012	in utero embryonic development	GO:0001701
0.033	0.0859375	0.9669	1	8	0.0490677	T cell costimulation	GO:0031295
0.0324	0.0859375	0.9672	1	14	-0.344074	protein autophosphorylation	GO:0046777
0.0319	0.0859375	0.968	1	20	-0.754513	apoptotic process	GO:0006915
0.0312	0.0859375	0.9665	1	17	-0.32796	cell proliferation	GO:0008283
0.03	0.0852273	0.9649	1	33	-1.30528	signal transduction	GO:0007165
0.0298	0.0852273	0.9701	1	48	-1.6193	nucleoplasm	GO:0005654
0.0287	0.0852273	0.9689	1	9	0.0962994	endoplasmic reticulum	GO:0005783
0.0282	0.0852273	0.9713	1	14	-0.344074	positive regulation of cell proliferation	GO:0008284
0.0277	0.0852273	0.9713	1	42	-1.4504	membrane	GO:0016020
0.0234	0.075	0.9764	1	8	0.261752	calcium ion binding	GO:0005509
0.0228	0.075	0.9748	1	19	-0.32796	axon guidance	GO:0007411
0.0184	0.0621622	0.9816	1	14	-0.0587418	nuclear chromatin	GO:0000790
0.0178	0.0618056	0.9821	1	8	0.386416	chromatin	GO:0000785
0.0173	0.0617857	0.9827	1	16	-0.141335	blood coagulation	GO:0007596
0.017	0.0617857	0.983	1	10	0.193584	response to hypoxia	GO:0001666
0.0158	0.0598485	0.9842	1	20	-0.395544	protein phosphorylation	GO:0006468
0.0142	0.0554688	0.9803	1	15	0.0376621	protein kinase binding	GO:0019901
0.0118	0.0475806	0.9882	1	8	0.516144	positive regulation of MAP kinase activity	GO:0043406
0.0106	0.0441667	0.9874	1	43	-1.28149	ATP binding	GO:0005524
0.0099	0.0426724	0.9901	1	8	0.744663	RNA polymerase II core promoter proximal region sequence-specific DNA binding	GO:0000978
0.0095	0.0424107	0.9905	1	8	0.660779	basolateral plasma membrane	GO:0016323
0.0085	0.0393519	0.9915	1	14	0.090202	cell cycle arrest	GO:0007050
0.0081	0.0389423	0.9906	1	13	0.125923	protein complex binding	GO:0032403
0.0075	0.0375	0.9919	1	15	0.0962994	negative regulation of apoptotic process	GO:0043066
0.0073	0.0375	0.992	1	11	0.422557	liver development	GO:0001889
0.006	0.0326087	0.9934	1	11	0.426095	Golgi membrane	GO:0000139
0.0059	0.0326087	0.9934	1	19	0.0452897	transcription factor binding	GO:0008134
0.0047	0.0279762	0.9943	1	15	0.125923	insulin receptor signaling pathway	GO:0008286
0.0047	0.0279762	0.995	1	15	0.149505	heart development	GO:0007507
0.0044	0.0279762	0.994	1	128	-2.02109	nucleus	GO:0005634
0.0041	0.0279762	0.9952	1	11	0.618512	positive regulation of protein phosphorylation	GO:0001934
0.0035	0.0257353	0.9952	1	31	-0.162773	negative regulation of cell proliferation	GO:0008285
0.003	0.0234375	0.9956	1	61	-1.30528	cytosol	GO:0005829
0.0027	0.0225	0.9963	1	53	-1.1459	nucleolus	GO:0005730
0.0025	0.0223214	0.997	1	9	0.977682	perinuclear region of cytoplasm	GO:0048471
0.0009	0.00865385	0.9991	1	15	0.618512	phosphatidylinositol-mediated signaling	GO:0048015
0.0006	0.00625	0.9994	1	14	0.806569	identical protein binding	GO:0042802
0.0005	0.00568182	0.9991	1	9	1.63025	protein phosphatase binding	GO:0019903
0.0003	0.00375	0.9997	1	8	1.76494	leukocyte migration	GO:0050900
0.0003	0.00375	0.9997	1	10	1.32448	MAPK cascade	GO:0000165
0.0001	0.0015625	0.9999	1	24	0.522304	neurotrophin TRK receptor signaling pathway	GO:0048011
0.0001	0.0015625	0.9999	1	160	-1.96002	protein binding	GO:0005515
0	0	1	1	19	0.994625	epidermal growth factor receptor signaling pathway	GO:0007173
0	0	1	1	33	0.549941	innate immune response	GO:0045087
0	0	1	1	23	0.618512	Fc-epsilon receptor signaling pathway	GO:0038095
0	0	1	1	21	0.994625	fibroblast growth factor receptor signaling pathway	GO:0008543
0	0	1	1	11	1.89963	Ras protein signal transduction	GO:0007265
0	0	1	1	8	2.49492	negative regulation of neuron apoptotic process	GO:0043524
