# Supplementary material for: Cell type-specific properties and environment shape tissue specificity of cancer genes
Source: Sci Rep. 2016 Feb 9;6:20707. doi: 10.1038/srep20707 (PMC4746590; doi:10.1038/srep20707)
Supplement: Supplementary Dataset 3 [file srep20707-s4.xls]

## Sheet: Sheet1
Supplementary Table S4. Environmental chemicals interacting with specific bladder cancer, endometrial cancer, kidney clear cell carcinoma, and melanoma cancer genes.
Cancer type	chemical	#interactions	p-value
Bladder cancer	benzo(a)pyrene	9	2.66868e-06
Bladder cancer	acetaminophen	6	0.00052269
Bladder cancer	sodium arsenite	4	7.82618e-09
Bladder cancer	tretinoin	4	0.000518885
Bladder cancer	bisphenol a	4	0.00186496
Bladder cancer	paraquat	3	9.71811e-09
Bladder cancer	dexamethasone	3	8.17925e-05
Bladder cancer	clofibrate	3	0.00344354
Bladder cancer	calcitriol	3	0.0100386
Bladder cancer	phenobarbital	3	0.0225981
Bladder cancer	lithium	2	0
Bladder cancer	pioglitazone	2	0
Bladder cancer	isoflavones	2	0
Bladder cancer	cerivastatin	2	0
Bladder cancer	silver	2	0
Bladder cancer	lithocholic acid acetate	2	0
Bladder cancer	3,7,11,15-tetramethyl-2,4,6,10,14-hexadecapentaenoic acid	2	0
Bladder cancer	oxaliplatin	2	0
Bladder cancer	rifampin	2	0
Bladder cancer	isotretinoin	2	0
Bladder cancer	pravastatin	2	0
Bladder cancer	bicalutamide	2	0
Bladder cancer	maneb	2	7.99854e-16
Bladder cancer	anthra(1,9-cd)pyrazol-6(2h)-one	2	1.35979e-12
Bladder cancer	9,10-dimethyl-1,2-benzanthracene	2	3.24185e-11
Bladder cancer	mustard gas	2	1.11323e-10
Bladder cancer	sirolimus	2	2.15076e-10
Bladder cancer	gentamicins	2	3.43759e-10
Bladder cancer	ammonium chloride	2	6.13188e-10
Bladder cancer	dronabinol	2	2.70392e-09
Bladder cancer	1,4-bis(2-(3,5-dichloropyridyloxy))benzene	2	7.08372e-09
Bladder cancer	caffeine	2	4.87399e-08
Bladder cancer	u 0126	2	1.49973e-07
Bladder cancer	nickel	2	2.04665e-07
Bladder cancer	formaldehyde	2	2.21097e-07
Bladder cancer	diethylstilbestrol	2	2.3867e-07
Bladder cancer	estrogens	2	1.73752e-05
Bladder cancer	troglitazone	2	3.47026e-05
Bladder cancer	fluorouracil	2	0.000151734
Bladder cancer	nicotine	2	0.000259211
Bladder cancer	tetradecanoylphorbol acetate	2	0.000358913
Bladder cancer	selenium	2	0.000391996
Bladder cancer	arsenite	2	0.000391996
Bladder cancer	rosiglitazone	2	0.000505235
Bladder cancer	perfluorooctanoic acid	2	0.000864266
Bladder cancer	ethanol	2	0.00156688
Bladder cancer	genistein	2	0.00268952
Bladder cancer	arsenic trioxide	2	0.00290142
Bladder cancer	oxygen	2	0.00347502
Bladder cancer	hydrogen peroxide	2	0.00914304
Bladder cancer	lipopolysaccharides	2	0.0188432
Bladder cancer	resveratrol	2	0.0236334
Bladder cancer	cisplatin	2	0.0258407
Bladder cancer	dibutyl phthalate	2	0.0407126
Bladder cancer	diethylnitrosamine	2	0.0454463
Bladder cancer	dietary fats	2	0.0965545
Bladder cancer	monocrotophos	1	0
Bladder cancer	tungsten	1	0
Bladder cancer	hexamethylene bisacetamide	1	0
Bladder cancer	sb 216763	1	0
Bladder cancer	su 5402	1	0
Bladder cancer	hesperetin	1	0
Bladder cancer	soil pollutants	1	0
Bladder cancer	busulfan	1	0
Bladder cancer	laq824	1	0
Bladder cancer	cryptolepine	1	0
Bladder cancer	ginsenoside rd	1	0
Bladder cancer	cd 437	1	0
Bladder cancer	s 1 (combination)	1	0
Bladder cancer	pyrimidin-2-one beta-ribofuranoside	1	0
Bladder cancer	flavanones	1	0
Bladder cancer	7-acetoxy-6,7-dihydro-6-(4-methoxyphenyl)pyrrolo(2,1-d)(1,5)benzothiazepine	1	0
Bladder cancer	vinyl carbamate	1	0
Bladder cancer	phenylbutyrates	1	0
Bladder cancer	fullerene c60	1	0
Bladder cancer	hs 1200	1	0
Bladder cancer	2-butylamino-2-demethoxy-hypocrellin b	1	0
Bladder cancer	citrinin	1	0
Bladder cancer	digitoxin	1	0
Bladder cancer	entinostat	1	0
Bladder cancer	triethylene glycol dimethacrylate	1	0
Bladder cancer	pyrithione zinc	1	0
Bladder cancer	diaziquone	1	0
Bladder cancer	6-(4-chlorophenyl)imidazo(2,1-b)(1,3)thiazole-5-carbaldehyde o-(3,4-dichlorobenzyl)oxime	1	0
Bladder cancer	leptomycin b	1	0
Bladder cancer	2-amino-3,8-dimethylimidazo(4,5-f)quinoxaline	1	0
Bladder cancer	3,4,8-trimethylimidazo(4,5-f)quinoxalin-2-amine	1	0
Bladder cancer	2-morpholin-4-yl-6-thianthren-1-yl-pyran-4-one	1	0
Bladder cancer	diethanolamine	1	0
Bladder cancer	metacept-1	1	0
Bladder cancer	salvin	1	0
Bladder cancer	20-o-(beta-d-glucopyranosyl)-20(s)-protopanaxadiol	1	0
Bladder cancer	perfosfamide	1	0
Bladder cancer	acteoside	1	0
Bladder cancer	n-nitrosomorpholine	1	0
Bladder cancer	isatin	1	0
Bladder cancer	pemetrexed	1	0
Bladder cancer	ponatinib	1	0
Bladder cancer	1,5-benzothiazepine	1	0
Bladder cancer	romidepsin	1	0
Bladder cancer	fenofibric acid	1	0
Bladder cancer	2-(3-hydroxypropoxy)-1,25-dihydroxyvitamin d3	1	0
Bladder cancer	1,25-dihydroxyvitamin d	1	0
Bladder cancer	mithramycin a	1	0
Bladder cancer	2,2-bis(hydroxymethyl)-1-azabicyclo(2,2,2,)octan-3-one	1	0
Bladder cancer	fti 277	1	0
Bladder cancer	linoleic acids, conjugated	1	0
Bladder cancer	clofarabine	1	0
Bladder cancer	azadirachtin	1	0
Bladder cancer	4-(5-(4-chlorophenyl)-3-(trifluoromethyl)-1h-pyrazol-1-yl)benzenesulfonamide	1	0
Bladder cancer	sn50 peptide	1	0
Bladder cancer	fenbendazole	1	0
Bladder cancer	n-(2-(dimethylamino)ethyl)-2-aminothiazonaphthalimide	1	0
Bladder cancer	rutamarin	1	0
Bladder cancer	1-nitropyrene	1	0
Bladder cancer	gw 1929	1	0
Bladder cancer	ethyl(e,e,e)-7-(2-n-propoxy-5,5,8,8-tetramethyl-5,6,7,8-tetrahydro-naphthalen-3-yl)-6-fluorp-3-methylocta-2,4,6-trienoate	1	0
Bladder cancer	triphenyltin chloride	1	0
Bladder cancer	dihydroptychantol a	1	0
Bladder cancer	dicumarol	1	0
Bladder cancer	methoprene	1	0
Bladder cancer	trimethylenediamine	1	0
Bladder cancer	roscovitine	1	0
Bladder cancer	2,4,5,2',5'-pentachlorobiphenyl	1	0
Bladder cancer	9-cis-retinal	1	0
Bladder cancer	nimbolide	1	0
Bladder cancer	1,1-bis(3'-indolyl)-1-(4-trifluoromethylphenyl)methane	1	0
Bladder cancer	4-amino-5-(4-methylphenyl)-7-(tert-butyl)pyrazolo(3,4-d)pyrimidine	1	0
Bladder cancer	tolbutamide	1	0
Bladder cancer	quinoline	1	0
Bladder cancer	methyleugenol	1	0
Bladder cancer	carboplatin	1	0
Bladder cancer	plicamycin	1	0
Bladder cancer	n1-(2-aminophenyl)-n8-phenyloctanediamide	1	0
Bladder cancer	2-phenyl-4,4,5,5-tetramethylimidazoline-1-oxyl-3-oxide	1	0
Bladder cancer	(1,2-bis(1,2-benzisoselenazolone-3(2h)-ketone))ethane	1	0
Bladder cancer	dihydrolipoic acid	1	0
Bladder cancer	beryllium sulfate	1	0
Bladder cancer	2,6-dichloroindophenol	1	0
Bladder cancer	amifostine	1	0
Bladder cancer	butylidenephthalide	1	0
Bladder cancer	zd 9331	1	0
Bladder cancer	thymoquinone	1	0
Bladder cancer	2-hydroxy-1-naphthylaldehyde isonicotinoyl hydrazone	1	0
Bladder cancer	lg 268	1	0
Bladder cancer	4-(2-(5,6,7,8-tetrahydro-5,5,8,8-tetramethyl-2-naphthalenyl)-1-propenyl)benzoic acid	1	0
Bladder cancer	tdp 521252	1	0
Bladder cancer	n(1),n(11)-diethylnorspermine	1	0
Bladder cancer	temsirolimus	1	0
Bladder cancer	hs 1183	1	0
Bladder cancer	polylactic acid-polyglycolic acid copolymer	1	0
Bladder cancer	gossypol	1	0
Bladder cancer	3,5,3',4',5'-pentamethoxystilbene	1	0
Bladder cancer	tempol	1	0
Bladder cancer	1,3-dimethylthiourea	1	0
Bladder cancer	gw8510	1	0
Bladder cancer	4-(acetoxymethylnitrosamino)-1-(3-pyridyl)-1-butanone	1	0
Bladder cancer	glycitein	1	0
Bladder cancer	cadmium acetate	1	0
Bladder cancer	cotylenin a	1	0
Bladder cancer	lg 100268	1	0
Bladder cancer	triphenyltin hydroxide	1	0
Bladder cancer	agn 194204	1	0
Bladder cancer	esculetin	1	0
Bladder cancer	2,4-diaminotoluene	1	0
Bladder cancer	o(6)-benzylguanine	1	0
Bladder cancer	2-amino-3-methyl-3h-imidazo(4,5-f)quinoline	1	0
Bladder cancer	ferulic acid	1	0
Bladder cancer	demecolcine	1	0
Bladder cancer	vitamin d	1	0
Bladder cancer	alfacalcidol	1	0
Bladder cancer	panaxydol	1	0
Bladder cancer	sulfonamides	1	0
Bladder cancer	2-methyl-2h-pyrazole-3-carboxylic acid (2-methyl-4-o-tolylazophenyl)amide	1	0
Bladder cancer	rubitecan	1	0
Bladder cancer	allylamine	1	0
Bladder cancer	theaflavin	1	0
Bladder cancer	cinobufagin	1	0
Bladder cancer	dibenzofuran	1	0
Bladder cancer	biological products	1	0
Bladder cancer	grape seed proanthocyanidins	1	0
Bladder cancer	hydroxyurea	1	0
Bladder cancer	noscapine	1	0
Bladder cancer	manumycin	1	0
Bladder cancer	(5-fluoro-2-methyl-1-(4-pyridyl)methylene-3-(n-benzyl)-indene)-acetamide hydrochloride	1	0
Bladder cancer	seocalcitol	1	0
Bladder cancer	(3-(4-(bis(2-chloroethyl)amino)phenyl)-3-propyl)carbamic acid 2-(6-(17-hydroxy-13-methyl-3-oxo-2,3,6,7,8,11,12,13,14,15,16,17-dodecahydro-1h-cyclopenta(a)phenanthren-11-yl)hexylamino)ethyl ester	1	0
Bladder cancer	amodiaquine	1	0
Bladder cancer	fisetin	1	0
Bladder cancer	potassium bromate	1	0
Bladder cancer	3-(2,6-dichloro-3,5-dimethoxyphenyl)-1-(6-(4-(4-ethylpiperazin-1-yl)-phenylamino)pyrimidin-4-yl)-1-methylurea	1	0
Bladder cancer	gedunin	1	0
Bladder cancer	dihydroxy-vitamin d3	1	0
Bladder cancer	vitamin k 2	1	0
Bladder cancer	2-((((2-chloroethyl)nitrosoamino)carbonyl)amino)propanamide	1	0
Bladder cancer	pk 11195	1	0
Bladder cancer	2-nitrotoluene	1	0
Bladder cancer	ethylenimine quinone	1	0
Bladder cancer	abexinostat	1	0
Bladder cancer	phorbol 12,13-dibutyrate	1	0
Bladder cancer	alpha-linolenic acid	1	0
Bladder cancer	apicidin	1	0
Bladder cancer	belinostat	1	0
Bladder cancer	nutlin 3	1	0
Bladder cancer	4-((3-bromophenyl)amino)-6,7-dimethoxyquinazoline	1	0
Bladder cancer	ircinin-1	1	0
Bladder cancer	etodolac	1	0
Bladder cancer	chloramphenicol	1	0
Bladder cancer	geranylgeranyl pyrophosphate	1	4.06246e-16
Bladder cancer	l 663536	1	4.06246e-16
Bladder cancer	4-phenylbutyric acid	1	7.99854e-16
Bladder cancer	enng	1	7.99854e-16
Bladder cancer	ciprofloxacin	1	7.99854e-16
Bladder cancer	lutein	1	7.99854e-16
Bladder cancer	3,3'-diindolylmethane	1	3.50585e-15
Bladder cancer	linoleic acid	1	3.50585e-15
Bladder cancer	butyric acid	1	1.28819e-14
Bladder cancer	chloroquine	1	1.28819e-14
Bladder cancer	y 27632	1	1.28819e-14
Bladder cancer	flurbiprofen	1	1.28819e-14
Bladder cancer	myricetin	1	1.28819e-14
Bladder cancer	pyrazolo(3,4-d)pyrimidine	1	4.22792e-14
Bladder cancer	sulindac sulfone	1	4.22792e-14
Bladder cancer	fludarabine	1	1.25977e-13
Bladder cancer	cytarabine	1	3.53363e-13
Bladder cancer	monocrotaline	1	3.53363e-13
Bladder cancer	3,4,3',4'-tetrachlorobiphenyl	1	2.24125e-12
Bladder cancer	cadmium sulfate	1	2.24125e-12
Bladder cancer	bexarotene	1	2.24125e-12
Bladder cancer	hemin	1	5.15557e-12
Bladder cancer	silybin	1	5.15557e-12
Bladder cancer	anisomycin	1	5.15557e-12
Bladder cancer	ethylnitrosourea	1	5.15557e-12
Bladder cancer	e804 bisindole	1	2.38901e-11
Bladder cancer	dasatinib	1	2.38901e-11
Bladder cancer	2,3-bis(3'-hydroxybenzyl)butyrolactone	1	2.38901e-11
Bladder cancer	caffeic acid phenethyl ester	1	2.38901e-11
Bladder cancer	deguelin	1	4.74365e-11
Bladder cancer	(6-(4-(2-piperidin-1-ylethoxy)phenyl))-3-pyridin-4-ylpyrazolo(1,5-a)pyrimidine	1	4.74365e-11
Bladder cancer	budesonide	1	4.74365e-11
Bladder cancer	chlorpromazine	1	9.17984e-11
Bladder cancer	piperonyl butoxide	1	1.70164e-10
Bladder cancer	alvocidib	1	1.70164e-10
Bladder cancer	acrylamide	1	3.06887e-10
Bladder cancer	dehydroepiandrosterone	1	3.06887e-10
Bladder cancer	cacodylic acid	1	3.06887e-10
Bladder cancer	pifithrin	1	5.27617e-10
Bladder cancer	kojic acid	1	5.27617e-10
Bladder cancer	temozolomide	1	8.97641e-10
Bladder cancer	ouabain	1	8.97641e-10
Bladder cancer	vanadates	1	8.97641e-10
Bladder cancer	diallyl trisulfide	1	1.48536e-09
Bladder cancer	tributyltin	1	1.48536e-09
Bladder cancer	n-(2-cyclohexyloxy-4-nitrophenyl)methanesulfonamide	1	2.3952e-09
Bladder cancer	tamibarotene	1	3.77053e-09
Bladder cancer	colchicine	1	3.77053e-09
Bladder cancer	silymarin	1	3.77053e-09
Bladder cancer	heparin	1	5.86009e-09
Bladder cancer	daidzein	1	5.86009e-09
Bladder cancer	docosahexaenoic acids	1	8.88763e-09
Bladder cancer	afimoxifene	1	8.88763e-09
Bladder cancer	naphthalene	1	8.88763e-09
Bladder cancer	4-(4-fluorophenyl)-2-(4-hydroxyphenyl)-5-(4-pyridyl)imidazole	1	1.305e-08
Bladder cancer	dibenzo(a,l)pyrene	1	1.305e-08
Bladder cancer	cyanoginosin lr	1	1.305e-08
Bladder cancer	gemcitabine	1	1.305e-08
Bladder cancer	ag 1879	1	1.305e-08
Bladder cancer	dimethyl sulfoxide	1	1.91959e-08
Bladder cancer	cinnamic aldehyde	1	1.91959e-08
Bladder cancer	sodium fluoride	1	1.91959e-08
Bladder cancer	niacinamide	1	2.76996e-08
Bladder cancer	chrysin	1	3.91486e-08
Bladder cancer	to-901317	1	3.91486e-08
Bladder cancer	carmustine	1	3.91486e-08
Bladder cancer	bis(tri-n-butyltin)oxide	1	5.4765e-08
Bladder cancer	methyl methanesulfonate	1	5.4765e-08
Bladder cancer	nimesulide	1	7.59571e-08
Bladder cancer	sulfasalazine	1	1.03875e-07
Bladder cancer	camptothecin	1	1.03875e-07
Bladder cancer	mitomycin	1	1.03875e-07
Bladder cancer	sulindac sulfide	1	1.39769e-07
Bladder cancer	chromium	1	1.39769e-07
Bladder cancer	docetaxel	1	1.39769e-07
Bladder cancer	parathion	1	1.39769e-07
Bladder cancer	15-deoxy-delta(12,14)-prostaglandin j2	1	1.84928e-07
Bladder cancer	zoledronic acid	1	1.84928e-07
Bladder cancer	niacin	1	1.84928e-07
Bladder cancer	imatinib	1	1.84928e-07
Bladder cancer	corticosterone	1	2.43511e-07
Bladder cancer	kaempferol	1	2.43511e-07
Bladder cancer	alpha-naphthoflavone	1	3.20121e-07
Bladder cancer	medroxyprogesterone acetate	1	4.12819e-07
Bladder cancer	alpha-tocopherol	1	4.12819e-07
Bladder cancer	tyrphostin ag 1478	1	4.12819e-07
Bladder cancer	ibuprofen	1	4.12819e-07
Bladder cancer	cobalt	1	4.12819e-07
Bladder cancer	mono-(2-ethylhexyl)phthalate	1	4.12819e-07
Bladder cancer	methylselenic acid	1	5.32681e-07
Bladder cancer	phenytoin	1	5.32681e-07
Bladder cancer	lindane	1	6.79592e-07
Bladder cancer	luteolin	1	6.79592e-07
Bladder cancer	eugenol	1	8.51932e-07
Bladder cancer	lamivudine	1	8.51932e-07
Bladder cancer	daunorubicin	1	1.0712e-06
Bladder cancer	sulindac	1	1.0712e-06
Bladder cancer	fenretinide	1	1.32994e-06
Bladder cancer	ddt	1	1.32994e-06
Bladder cancer	sulforafan	1	1.32994e-06
Bladder cancer	apigenin	1	1.64397e-06
Bladder cancer	dimethylnitrosamine	1	2.45968e-06
Bladder cancer	1-naphthylisothiocyanate	1	2.97144e-06
Bladder cancer	vitamin a	1	2.97144e-06
Bladder cancer	methylnitrosourea	1	2.97144e-06
Bladder cancer	lithium chloride	1	2.97144e-06
Bladder cancer	chloroprene	1	4.29008e-06
Bladder cancer	4-(n-methyl-n-nitrosamino)-1-(3-pyridyl)-1-butanone	1	4.29008e-06
Bladder cancer	metribolone	1	5.14191e-06
Bladder cancer	vincristine	1	6.1161e-06
Bladder cancer	lovastatin	1	7.23034e-06
Bladder cancer	deferoxamine	1	8.46617e-06
Bladder cancer	buthionine sulfoximine	1	8.46617e-06
Bladder cancer	lead nitrate	1	8.46617e-06
Bladder cancer	pregnenolone carbonitrile	1	9.91729e-06
Bladder cancer	furan	1	1.15532e-05
Bladder cancer	dextroamphetamine	1	1.55624e-05
Bladder cancer	diclofenac	1	1.7978e-05
Bladder cancer	zinc sulfate	1	2.05947e-05
Bladder cancer	ciglitazone	1	2.05947e-05
Bladder cancer	bucladesine	1	2.35921e-05
Bladder cancer	sorafenib	1	3.0541e-05
Bladder cancer	atorvastatin	1	3.0541e-05
Bladder cancer	monomethylarsonous acid	1	3.94003e-05
Bladder cancer	nitrofen	1	4.44737e-05
Bladder cancer	palm oil	1	4.95476e-05
Bladder cancer	vitamin k 3	1	4.95476e-05
Bladder cancer	celecoxib	1	6.22634e-05
Bladder cancer	methylnitronitrosoguanidine	1	6.22634e-05
Bladder cancer	butyrates	1	0.00010529
Bladder cancer	azacitidine	1	0.000127996
Bladder cancer	2-amino-1-methyl-6-phenylimidazo(4,5-b)pyridine	1	0.000153499
Bladder cancer	methylcholanthrene	1	0.000168067
Bladder cancer	puromycin aminonucleoside	1	0.000183283
Bladder cancer	dactinomycin	1	0.000199094
Bladder cancer	alitretinoin	1	0.000199094
Bladder cancer	fluoxetine	1	0.000236221
Bladder cancer	nsc 689534	1	0.000277254
Bladder cancer	chlorodiphenyl (54% chlorine)	1	0.000277254
Bladder cancer	bezafibrate	1	0.000299668
Bladder cancer	methotrexate	1	0.000348521
Bladder cancer	nickel sulfate	1	0.000375439
Bladder cancer	chlorine	1	0.000375439
Bladder cancer	trichloroethylene	1	0.000403044
Bladder cancer	sodium selenite	1	0.00046313
Bladder cancer	pyrrolidine dithiocarbamic acid	1	0.00046313
Bladder cancer	benzyloxycarbonylleucyl-leucyl-leucine aldehyde	1	0.000496259
Bladder cancer	pentabromodiphenyl ether	1	0.000528419
Bladder cancer	iron	1	0.000528419
Bladder cancer	wortmannin	1	0.000641208
Bladder cancer	etoposide	1	0.000681699
Bladder cancer	deoxynivalenol	1	0.00086944
Bladder cancer	vorinostat	1	0.000921398
Bladder cancer	motexafin gadolinium	1	0.000973624
Bladder cancer	benzene	1	0.000973624
Bladder cancer	glutathione	1	0.00108834
Bladder cancer	2-acetylaminofluorene	1	0.0011447
Bladder cancer	lithocholic acid	1	0.0011447
Bladder cancer	mifepristone	1	0.00120528
Bladder cancer	beta-naphthoflavone	1	0.00120528
Bladder cancer	zinc acetate	1	0.00120528
Bladder cancer	cyclophosphamide	1	0.00127285
Bladder cancer	glucosamine	1	0.00171643
Bladder cancer	triiodothyronine	1	0.00188501
Bladder cancer	oxidized-l-alpha-1-palmitoyl-2-arachidonoyl-sn-glycero-3-phosphorylcholine	1	0.00206442
Bladder cancer	ascorbic acid	1	0.00215627
Bladder cancer	zidovudine	1	0.00245869
Bladder cancer	bortezomib	1	0.00288676
Bladder cancer	piroxicam	1	0.00288676
Bladder cancer	paclitaxel	1	0.00422634
Bladder cancer	sodium bichromate	1	0.00437514
Bladder cancer	sb 203580	1	0.00452715
Bladder cancer	3,4,5,3',4'-pentachlorobiphenyl	1	0.00519471
Bladder cancer	cycloheximide	1	0.00534493
Bladder cancer	aspirin	1	0.00552147
Bladder cancer	lead acetate	1	0.00587501
Bladder cancer	atrazine	1	0.00587501
Bladder cancer	indole-3-carbinol	1	0.0064578
Bladder cancer	raloxifene	1	0.00663866
Bladder cancer	2-(4-morpholinyl)-8-phenyl-4h-1-benzopyran-4-one	1	0.00663866
Bladder cancer	methoxychlor	1	0.00682811
Bladder cancer	fulvestrant	1	0.00703865
Bladder cancer	nickel chloride	1	0.00723454
Bladder cancer	indomethacin	1	0.00764829
Bladder cancer	phenylephrine	1	0.00996362
Bladder cancer	o,p'-ddt	1	0.00996362
Bladder cancer	ochratoxin a	1	0.00996362
Bladder cancer	rotenone	1	0.0102092
Bladder cancer	arsenic	1	0.0120971
Bladder cancer	7,8-dihydro-7,8-dihydroxybenzo(a)pyrene 9,10-oxide	1	0.01238
Bladder cancer	plant extracts	1	0.0129245
Bladder cancer	thioacetamide	1	0.0174937
Bladder cancer	ozone	1	0.0178336
Bladder cancer	isoproterenol	1	0.0196216
Bladder cancer	cadmium	1	0.0203039
Bladder cancer	silicon dioxide	1	0.0203039
Bladder cancer	irinotecan	1	0.0203039
Bladder cancer	2-(2-amino-3-methoxyphenyl)-4h-1-benzopyran-4-one	1	0.0218352
Bladder cancer	1-methyl-4-phenyl-1,2,3,6-tetrahydropyridine	1	0.0218352
Bladder cancer	titanium dioxide	1	0.0222354
Bladder cancer	capsaicin	1	0.0226036
Bladder cancer	epigallocatechin gallate	1	0.0316748
Bladder cancer	acetylcysteine	1	0.0336281
Bladder cancer	tert-butylhydroperoxide	1	0.0374385
Bladder cancer	simvastatin	1	0.0390148
Bladder cancer	curcumin	1	0.0482723
Bladder cancer	vehicle emissions	1	0.0571081
Bladder cancer	glucose	1	0.0647555
Bladder cancer	methionine	1	0.0660238
Bladder cancer	tobacco smoke pollution	1	0.0712782
Bladder cancer	choline	1	0.0725328
Bladder cancer	cobaltous chloride	1	0.0744519
Bladder cancer	particulate matter	1	0.0744519
Bladder cancer	streptozocin	1	0.0911907
Bladder cancer	copper sulfate	1	0.0969534
Breast cancer	bisphenol a	6	3.19084e-06
Breast cancer	estradiol	6	0.000132206
Breast cancer	valproic acid	6	0.0115486
Breast cancer	tretinoin	5	4.12537e-05
Breast cancer	acetaminophen	5	0.0240736
Breast cancer	resveratrol	4	2.14211e-06
Breast cancer	choline	3	7.18009e-09
Breast cancer	quercetin	3	1.84928e-07
Breast cancer	tamoxifen	3	7.51158e-06
Breast cancer	arsenic trioxide	3	1.51148e-05
Breast cancer	calcitriol	3	0.0244711
Breast cancer	ag 1879	2	0
Breast cancer	dihydrotestosterone	2	5.03211e-11
Breast cancer	chromium hexavalent ion	2	1.67917e-10
Breast cancer	u 0126	2	1.56491e-06
Breast cancer	diethylstilbestrol	2	2.34107e-06
Breast cancer	irinotecan	2	4.09323e-06
Breast cancer	2-(2-amino-3-methoxyphenyl)-4h-1-benzopyran-4-one	2	5.20039e-06
Breast cancer	acetylcysteine	2	2.10328e-05
Breast cancer	vinclozolin	2	6.25076e-05
Breast cancer	estrogens	2	9.36397e-05
Breast cancer	troglitazone	2	0.000169707
Breast cancer	methionine	2	0.000180634
Breast cancer	copper sulfate	2	0.000594332
Breast cancer	fluorouracil	2	0.000594332
Breast cancer	nicotine	2	0.000942972
Breast cancer	folic acid	2	0.00160895
Breast cancer	rosiglitazone	2	0.00166936
Breast cancer	doxorubicin	2	0.00574741
Breast cancer	genistein	2	0.00708715
Breast cancer	oxygen	2	0.00882168
Breast cancer	cadmium chloride	2	0.0164638
Breast cancer	sodium arsenite	2	0.0234657
Breast cancer	trichostatin a	2	0.0246466
Breast cancer	coumestrol	2	0.0729238
Breast cancer	chlordecone	1	0
Breast cancer	cisplatin-dna adduct	1	0
Breast cancer	bromodichloromethane	1	0
Breast cancer	catechol	1	0
Breast cancer	aristolochic acids	1	0
Breast cancer	bosutinib	1	0
Breast cancer	n'-nitrosonornicotine	1	0
Breast cancer	lithocholic acid acetate	1	0
Breast cancer	phosphorus	1	0
Breast cancer	blebbistatin	1	0
Breast cancer	destruxin b	1	0
Breast cancer	tetraiodothyroacetic acid	1	0
Breast cancer	azaspiracid	1	0
Breast cancer	mecamylamine	1	0
Breast cancer	wj1376-1	1	0
Breast cancer	sulindac derivative ind 12	1	0
Breast cancer	heptachlor	1	0
Breast cancer	orMelanomaoxifene	1	0
Breast cancer	bungarotoxins	1	0
Breast cancer	pd 173074	1	0
Breast cancer	3,4',5-trimethoxystilbene	1	0
Breast cancer	eplerenone	1	0
Breast cancer	alpha-cobratoxin	1	0
Breast cancer	benzoquinone	1	0
Breast cancer	curdlan	1	0
Breast cancer	n-(n-(3,5-difluorophenacetyl)alanyl)phenylglycine tert-butyl ester	1	0
Breast cancer	erlotinib	1	4.06246e-16
Breast cancer	ml 7	1	1.96901e-15
Breast cancer	diallyl disulfide	1	3.49414e-14
Breast cancer	l 663536	1	3.49414e-14
Breast cancer	ciprofibrate	1	4.14975e-13
Breast cancer	paricalcitol	1	1.25115e-12
Breast cancer	tubocurarine	1	3.43663e-12
Breast cancer	excitatory amino acid agents	1	8.79486e-12
Breast cancer	desoxycorticosterone	1	8.79486e-12
Breast cancer	15-deoxyprostaglandin j2	1	2.14133e-11
Breast cancer	aristolochic acid i	1	1.01918e-10
Breast cancer	masoprocol	1	1.01918e-10
Breast cancer	methimazole	1	1.01918e-10
Breast cancer	pterostilbene	1	1.37725e-09
Breast cancer	geldanamycin	1	1.08106e-08
Breast cancer	diallyl trisulfide	1	2.62664e-08
Breast cancer	aldosterone	1	5.81146e-08
Breast cancer	azoxymethane	1	8.49073e-08
Breast cancer	afimoxifene	1	1.21267e-07
Breast cancer	okadaic acid	1	2.34585e-07
Breast cancer	niacinamide	1	3.21066e-07
Breast cancer	thalidomide	1	5.79762e-07
Breast cancer	sarin	1	5.79762e-07
Breast cancer	thyroxine	1	7.67092e-07
Breast cancer	sulfasalazine	1	9.99934e-07
Breast cancer	chenodeoxycholic acid	1	1.29374e-06
Breast cancer	hydroquinone	1	1.64481e-06
Breast cancer	deoxycholic acid	1	2.09156e-06
Breast cancer	mono-(2-ethylhexyl)phthalate	1	3.28321e-06
Breast cancer	phenytoin	1	4.06421e-06
Breast cancer	toluene	1	7.4642e-06
Breast cancer	fenretinide	1	8.9667e-06
Breast cancer	ddt	1	8.9667e-06
Breast cancer	lithium chloride	1	1.80409e-05
Breast cancer	carbamazepine	1	2.11374e-05
Breast cancer	4-(n-methyl-n-nitrosamino)-1-(3-pyridyl)-1-butanone	1	2.47921e-05
Breast cancer	buthionine sulfoximine	1	4.46338e-05
Breast cancer	endosulfan	1	5.81073e-05
Breast cancer	n,n,n',n'-tetrakis(2-pyridylmethyl)ethylenediamine	1	7.48349e-05
Breast cancer	diclofenac	1	8.47375e-05
Breast cancer	ciglitazone	1	9.55397e-05
Breast cancer	ursodeoxycholic acid	1	0.000120621
Breast cancer	sorafenib	1	0.000134801
Breast cancer	manganese	1	0.000166459
Breast cancer	celecoxib	1	0.000247216
Breast cancer	2,4,5,2',4',5'-hexachlorobiphenyl	1	0.000297388
Breast cancer	azacitidine	1	0.00045654
Breast cancer	2-amino-1-methyl-6-phenylimidazo(4,5-b)pyridine	1	0.000530476
Breast cancer	smoke	1	0.000881847
Breast cancer	nickel sulfate	1	0.0011428
Breast cancer	pyrrolidine dithiocarbamic acid	1	0.00137168
Breast cancer	etoposide	1	0.00192364
Breast cancer	anthra(1,9-cd)pyrazol-6(2h)-one	1	0.00213523
Breast cancer	deoxynivalenol	1	0.00236825
Breast cancer	vorinostat	1	0.00248293
Breast cancer	pilocarpine	1	0.00248293
Breast cancer	motexafin gadolinium	1	0.00260343
Breast cancer	benzene	1	0.00260343
Breast cancer	ionomycin	1	0.00286849
Breast cancer	clozapine	1	0.00299524
Breast cancer	mifepristone	1	0.0031366
Breast cancer	zinc acetate	1	0.0031366
Breast cancer	4-hydroxy-2-nonenal	1	0.00360574
Breast cancer	methylmercury compounds	1	0.00444742
Breast cancer	triiodothyronine	1	0.00462517
Breast cancer	bortezomib	1	0.00670119
Breast cancer	ammonium chloride	1	0.00816195
Breast cancer	paclitaxel	1	0.00925688
Breast cancer	sodium arsenate	1	0.010687
Breast cancer	dronabinol	1	0.0113164
Breast cancer	atrazine	1	0.0122985
Breast cancer	1,4-bis(2-(3,5-dichloropyridyloxy))benzene	1	0.0140361
Breast cancer	fulvestrant	1	0.0143986
Breast cancer	indomethacin	1	0.0155032
Breast cancer	rotenone	1	0.0200008
Breast cancer	mercuric chloride	1	0.0200008
Breast cancer	methylmercuric chloride	1	0.0217681
Breast cancer	7,8-dihydro-7,8-dihydroxybenzo(a)pyrene 9,10-oxide	1	0.0235521
Breast cancer	formaldehyde	1	0.030609
Breast cancer	titanium dioxide	1	0.0391726
Breast cancer	epigallocatechin gallate	1	0.053526
Breast cancer	perfluorooctane sulfonic acid	1	0.0556324
Breast cancer	curcumin	1	0.0775751
Breast cancer	glucose	1	0.099927
Colorectal cancer	tetrachlorodibenzodioxin	8	0.0353138
Colorectal cancer	resveratrol	4	1.61806e-07
Colorectal cancer	ethinyl estradiol	4	0.0374209
Colorectal cancer	glucose	3	9.44587e-11
Colorectal cancer	copper sulfate	3	2.49122e-09
Colorectal cancer	folic acid	3	3.33502e-08
Colorectal cancer	carbon tetrachloride	3	5.43335e-07
Colorectal cancer	oxygen	3	2.66868e-06
Colorectal cancer	coumestrol	3	0.000571674
Colorectal cancer	progesterone	3	0.0106804
Colorectal cancer	tretinoin	3	0.0178336
Colorectal cancer	bisphenol a	3	0.0372124
Colorectal cancer	lithium chloride	2	0
Colorectal cancer	cypermethrin	2	0
Colorectal cancer	7,8-dihydro-7,8-dihydroxybenzo(a)pyrene 9,10-oxide	2	7.02868e-08
Colorectal cancer	thioacetamide	2	2.5673e-07
Colorectal cancer	curcumin	2	1.18242e-05
Colorectal cancer	streptozocin	2	0.000121591
Colorectal cancer	ethanol	2	0.00156688
Colorectal cancer	tamoxifen	2	0.00202537
Colorectal cancer	doxorubicin	2	0.00210958
Colorectal cancer	cadmium chloride	2	0.00717708
Colorectal cancer	hydrogen peroxide	2	0.00914304
Colorectal cancer	lipopolysaccharides	2	0.0188432
Colorectal cancer	diethylnitrosamine	2	0.0454463
Colorectal cancer	cyclosporine	2	0.0500897
Colorectal cancer	niclosamide	1	0
Colorectal cancer	Melanomaphalan	1	0
Colorectal cancer	irbesartan	1	0
Colorectal cancer	2-amino-3-methylimidazo(4,5-f)quinoline	1	0
Colorectal cancer	4-(5-benzo(1,3)dioxol-5-yl-4-pyridin-2-yl-1h-imidazol-2-yl)benzamide	1	0
Colorectal cancer	2-amino-1-methyl-6-phenolimidazo(4,5-b)pyridine-dna adduct	1	0
Colorectal cancer	ferric sulfate	1	0
Colorectal cancer	water pollutants	1	0
Colorectal cancer	n,n-dimethylaniline	1	0
Colorectal cancer	wj1398-1	1	0
Colorectal cancer	doxazosin	1	0
Colorectal cancer	protocatechualdehyde	1	0
Colorectal cancer	wj1376-1	1	0
Colorectal cancer	amlodipine	1	0
Colorectal cancer	fenvalerate	1	7.99854e-16
Colorectal cancer	pentylenetetrazole	1	3.50585e-15
Colorectal cancer	pyruvaldehyde	1	3.50585e-15
Colorectal cancer	paricalcitol	1	1.28819e-14
Colorectal cancer	icariin	1	5.15557e-12
Colorectal cancer	silver nitrate	1	9.17984e-11
Colorectal cancer	benazepril	1	1.48536e-09
Colorectal cancer	tamibarotene	1	3.77053e-09
Colorectal cancer	azoxymethane	1	5.86009e-09
Colorectal cancer	okadaic acid	1	1.91959e-08
Colorectal cancer	15-deoxy-delta(12,14)-prostaglandin j2	1	1.84928e-07
Colorectal cancer	sulindac	1	1.0712e-06
Colorectal cancer	asbestos, crocidolite	1	1.64397e-06
Colorectal cancer	dimethylnitrosamine	1	2.45968e-06
Colorectal cancer	1-naphthylisothiocyanate	1	2.97144e-06
Colorectal cancer	tacrolimus	1	7.23034e-06
Colorectal cancer	endosulfan	1	1.15532e-05
Colorectal cancer	sorafenib	1	3.0541e-05
Colorectal cancer	hyaluronic acid	1	3.94003e-05
Colorectal cancer	2,4,5,2',4',5'-hexachlorobiphenyl	1	7.71833e-05
Colorectal cancer	2-amino-1-methyl-6-phenylimidazo(4,5-b)pyridine	1	0.000153499
Colorectal cancer	acrolein	1	0.000183283
Colorectal cancer	sodium selenite	1	0.00046313
Colorectal cancer	iron	1	0.000528419
Colorectal cancer	pentabromodiphenyl ether	1	0.000528419
Colorectal cancer	etoposide	1	0.000681699
Colorectal cancer	chromium hexavalent ion	1	0.000973624
Colorectal cancer	motexafin gadolinium	1	0.000973624
Colorectal cancer	2-acetylaminofluorene	1	0.0011447
Colorectal cancer	zinc acetate	1	0.00120528
Colorectal cancer	4-hydroxy-2-nonenal	1	0.00141334
Colorectal cancer	nitric oxide	1	0.00148186
Colorectal cancer	glucosamine	1	0.00171643
Colorectal cancer	ammonium chloride	1	0.00364324
Colorectal cancer	dronabinol	1	0.00534493
Colorectal cancer	chlorpyrifos	1	0.00570654
Colorectal cancer	methoxychlor	1	0.00682811
Colorectal cancer	indomethacin	1	0.00764829
Colorectal cancer	fenofibrate	1	0.00879943
Colorectal cancer	plant extracts	1	0.0129245
Colorectal cancer	irinotecan	1	0.0203039
Colorectal cancer	capsaicin	1	0.0226036
Colorectal cancer	tert-butylhydroperoxide	1	0.0374385
Colorectal cancer	simvastatin	1	0.0390148
Colorectal cancer	vinclozolin	1	0.0472131
Colorectal cancer	troglitazone	1	0.0647555
Colorectal cancer	methionine	1	0.0660238
Colorectal cancer	choline	1	0.0725328
Kidney clear cell carcinoma	doxorubicin	3	3.91486e-08
Kidney clear cell carcinoma	oxygen	3	1.4904e-07
Kidney clear cell carcinoma	lipopolysaccharides	3	1.29548e-05
Kidney clear cell carcinoma	cisplatin	3	3.02402e-05
Kidney clear cell carcinoma	smoke	2	0
Kidney clear cell carcinoma	zymosan	2	0
Kidney clear cell carcinoma	n-formylmethionine leucyl-phenylalanine	2	0
Kidney clear cell carcinoma	wortmannin	2	1.96901e-15
Kidney clear cell carcinoma	benzene	2	1.43671e-14
Kidney clear cell carcinoma	ascorbic acid	2	6.30787e-13
Kidney clear cell carcinoma	nickel chloride	2	1.87537e-10
Kidney clear cell carcinoma	plant extracts	2	2.79522e-09
Kidney clear cell carcinoma	isoproterenol	2	1.83819e-08
Kidney clear cell carcinoma	capsaicin	2	3.55539e-08
Kidney clear cell carcinoma	acetylcysteine	2	2.09329e-07
Kidney clear cell carcinoma	simvastatin	2	4.12819e-07
Kidney clear cell carcinoma	nicotine	2	4.21418e-05
Kidney clear cell carcinoma	paraquat	2	4.56304e-05
Kidney clear cell carcinoma	quercetin	2	4.82985e-05
Kidney clear cell carcinoma	tetradecanoylphorbol acetate	2	6.21228e-05
Kidney clear cell carcinoma	arsenic trioxide	2	0.000770959
Kidney clear cell carcinoma	cadmium chloride	2	0.00225392
Kidney clear cell carcinoma	hydrogen peroxide	2	0.00299266
Kidney clear cell carcinoma	resveratrol	2	0.00935655
Kidney clear cell carcinoma	progesterone	2	0.0889539
Kidney clear cell carcinoma	ceruletide	1	0
Kidney clear cell carcinoma	3-chloroaniline	1	0
Kidney clear cell carcinoma	aniline	1	0
Kidney clear cell carcinoma	glucuronides	1	0
Kidney clear cell carcinoma	fish oils	1	0
Kidney clear cell carcinoma	4-aminobenzonitrile	1	0
Kidney clear cell carcinoma	6-((2-(4-imidazolyl)ethyl)amino)heptanoic acid 4-toluidide	1	0
Kidney clear cell carcinoma	chlorpheniramine	1	0
Kidney clear cell carcinoma	aminoglutethimide	1	0
Kidney clear cell carcinoma	alpha-ketoglutaric acid	1	0
Kidney clear cell carcinoma	7-hydroxycoumarin	1	0
Kidney clear cell carcinoma	tropisetron	1	0
Kidney clear cell carcinoma	pentylenetetrazole	1	0
Kidney clear cell carcinoma	bivalirudin	1	0
Kidney clear cell carcinoma	trifluoperazine	1	0
Kidney clear cell carcinoma	17-hydroxy-4,7,10,13,15,19-docosahexaenoic acid	1	0
Kidney clear cell carcinoma	sodium azide	1	0
Kidney clear cell carcinoma	4-methylesculetin	1	0
Kidney clear cell carcinoma	benoxaprofen	1	0
Kidney clear cell carcinoma	sodium cyanide	1	0
Kidney clear cell carcinoma	alloxan	1	0
Kidney clear cell carcinoma	trabectedin	1	0
Kidney clear cell carcinoma	cumene hydroperoxide	1	0
Kidney clear cell carcinoma	capsazepine	1	0
Kidney clear cell carcinoma	albuterol	1	0
Kidney clear cell carcinoma	chromium mesoporphyrin	1	0
Kidney clear cell carcinoma	diquat	1	0
Kidney clear cell carcinoma	temsirolimus	1	0
Kidney clear cell carcinoma	7-ketocholesterol	1	0
Kidney clear cell carcinoma	iodoacetamide	1	0
Kidney clear cell carcinoma	verlukast	1	0
Kidney clear cell carcinoma	fexofenadine	1	0
Kidney clear cell carcinoma	prednisolone	1	0
Kidney clear cell carcinoma	picryl chloride	1	0
Kidney clear cell carcinoma	sr140333b	1	0
Kidney clear cell carcinoma	phenol	1	0
Kidney clear cell carcinoma	betaine	1	0
Kidney clear cell carcinoma	benzoyl peroxide	1	0
Kidney clear cell carcinoma	olmesartan	1	0
Kidney clear cell carcinoma	ml 7	1	0
Kidney clear cell carcinoma	rebamipide	1	0
Kidney clear cell carcinoma	2,6-xylidine	1	0
Kidney clear cell carcinoma	famotidine	1	0
Kidney clear cell carcinoma	2,4-dichloroaniline	1	0
Kidney clear cell carcinoma	fucoidan	1	0
Kidney clear cell carcinoma	photosensitizing agents	1	0
Kidney clear cell carcinoma	egtazic acid	1	0
Kidney clear cell carcinoma	4-chloroaniline	1	0
Kidney clear cell carcinoma	cholesterol alpha-oxide	1	0
Kidney clear cell carcinoma	3-(4-t-butylphenyl)-n-(2,3-dihydrobenzo(b)(1,4)dioxin-6-yl)acrylamide	1	0
Kidney clear cell carcinoma	polysaccharides	1	0
Kidney clear cell carcinoma	3-toluidine	1	0
Kidney clear cell carcinoma	3-anisidine	1	0
Kidney clear cell carcinoma	methyl tert-butyl ether	1	0
Kidney clear cell carcinoma	methylphenidate	1	0
Kidney clear cell carcinoma	nvp adw742	1	0
Kidney clear cell carcinoma	procainamide	1	0
Kidney clear cell carcinoma	bo-1051	1	0
Kidney clear cell carcinoma	pimagedine	1	0
Kidney clear cell carcinoma	rifaximin	1	0
Kidney clear cell carcinoma	3,4-xylidine	1	0
Kidney clear cell carcinoma	ferrous chloride	1	0
Kidney clear cell carcinoma	2-anisidine	1	0
Kidney clear cell carcinoma	naringin	1	0
Kidney clear cell carcinoma	rolipram	1	0
Kidney clear cell carcinoma	montelukast	1	0
Kidney clear cell carcinoma	caffeic acid	1	0
Kidney clear cell carcinoma	platycodin d	1	0
Kidney clear cell carcinoma	resolvin d1	1	0
Kidney clear cell carcinoma	lisinopril	1	0
Kidney clear cell carcinoma	4-aminobenzhydrazide	1	0
Kidney clear cell carcinoma	acetic acid	1	0
Kidney clear cell carcinoma	zafirlukast	1	0
Kidney clear cell carcinoma	resolvin d2	1	0
Kidney clear cell carcinoma	2,4-xylidine	1	0
Kidney clear cell carcinoma	zileuton	1	0
Kidney clear cell carcinoma	9-(6-aminopyridin-3-yl)-1-(3-(trifluoromethyl)phenyl)benzo(h)(1,6)naphthyridin-2(1h)-one	1	0
Kidney clear cell carcinoma	acids	1	0
Kidney clear cell carcinoma	lafutidine	1	0
Kidney clear cell carcinoma	clopidogrel	1	0
Kidney clear cell carcinoma	tipifarnib	1	0
Kidney clear cell carcinoma	2-chloroaniline	1	0
Kidney clear cell carcinoma	4-toluidine	1	0
Kidney clear cell carcinoma	2-toluidine	1	0
Kidney clear cell carcinoma	hypochlorous acid	1	0
Kidney clear cell carcinoma	dinitrobenzenesulfonic acid	1	0
Kidney clear cell carcinoma	everolimus	1	0
Kidney clear cell carcinoma	4-fluoroaniline	1	0
Kidney clear cell carcinoma	1,2-diaminobenzene	1	0
Kidney clear cell carcinoma	misonidazole	1	0
Kidney clear cell carcinoma	ketoprofen	1	0
Kidney clear cell carcinoma	carnitine	1	0
Kidney clear cell carcinoma	lonafarnib	1	0
Kidney clear cell carcinoma	carrageenan	1	0
Kidney clear cell carcinoma	pi103	1	0
Kidney clear cell carcinoma	fenoterol	1	0
Kidney clear cell carcinoma	pantoprazole	1	0
Kidney clear cell carcinoma	androstenedione	1	0
Kidney clear cell carcinoma	phosphatidic acids	1	0
Kidney clear cell carcinoma	3,4-dichloroaniline	1	0
Kidney clear cell carcinoma	pp242	1	0
Kidney clear cell carcinoma	mangifera indica extract	1	0
Kidney clear cell carcinoma	5,5-dimethyl-1-pyrroline-1-oxide	1	0
Kidney clear cell carcinoma	ursolic acid	1	0
Kidney clear cell carcinoma	mechlorethamine	1	0
Kidney clear cell carcinoma	4-nitroaniline	1	0
Kidney clear cell carcinoma	diamide	1	0
Kidney clear cell carcinoma	cysteamine	1	0
Kidney clear cell carcinoma	cholan-2,3,24-tryl-2,3,24-trisulfate	1	0
Kidney clear cell carcinoma	letrozole	1	0
Kidney clear cell carcinoma	4-ethylaniline	1	0
Kidney clear cell carcinoma	propolis	1	0
Kidney clear cell carcinoma	2,2-bis(4-glycidyloxyphenyl)propane	1	4.06246e-16
Kidney clear cell carcinoma	ovalbumin	1	1.19712e-15
Kidney clear cell carcinoma	minocycline	1	3.50585e-15
Kidney clear cell carcinoma	malathion	1	1.03827e-14
Kidney clear cell carcinoma	aica ribonucleotide	1	1.03827e-14
Kidney clear cell carcinoma	bile acids and salts	1	1.03827e-14
Kidney clear cell carcinoma	omeprazole	1	1.03827e-14
Kidney clear cell carcinoma	phenylmethylpyrazolone	1	1.03827e-14
Kidney clear cell carcinoma	catechin	1	1.03827e-14
Kidney clear cell carcinoma	oxazolone	1	2.8674e-14
Kidney clear cell carcinoma	caffeic acid phenethyl ester	1	1.78134e-13
Kidney clear cell carcinoma	(6-(4-(2-piperidin-1-ylethoxy)phenyl))-3-pyridin-4-ylpyrazolo(1,5-a)pyrimidine	1	4.12183e-13
Kidney clear cell carcinoma	oxophenylarsine	1	4.12183e-13
Kidney clear cell carcinoma	deguelin	1	4.12183e-13
Kidney clear cell carcinoma	gefitinib	1	9.12793e-13
Kidney clear cell carcinoma	cholecalciferol	1	1.93536e-12
Kidney clear cell carcinoma	hydrochloric acid	1	7.6632e-12
Kidney clear cell carcinoma	ranitidine	1	2.66617e-11
Kidney clear cell carcinoma	taurocholic acid	1	2.66617e-11
Kidney clear cell carcinoma	polyphenols	1	2.66617e-11
Kidney clear cell carcinoma	rottlerin	1	4.74237e-11
Kidney clear cell carcinoma	theophylline	1	8.21104e-11
Kidney clear cell carcinoma	azoxymethane	1	1.38138e-10
Kidney clear cell carcinoma	afimoxifene	1	2.27848e-10
Kidney clear cell carcinoma	1,2-bis(2-aminophenoxy)ethane n,n,n',n'-tetraacetic acid acetoxymethyl ester	1	3.6832e-10
Kidney clear cell carcinoma	acetovanillone	1	3.6832e-10
Kidney clear cell carcinoma	cinnamic aldehyde	1	5.74231e-10
Kidney clear cell carcinoma	niacinamide	1	8.96746e-10
Kidney clear cell carcinoma	serotonin	1	8.96746e-10
Kidney clear cell carcinoma	2-(1h-indazol-4-yl)-6-(4-methanesulfonylpiperazin-1-ylmethyl)-4-morpholin-4-ylthieno(3,2-d)pyrimidine	1	1.36586e-09
Kidney clear cell carcinoma	dextran sulfate	1	2.05224e-09
Kidney clear cell carcinoma	telmisartan	1	2.99457e-09
Kidney clear cell carcinoma	nimesulide	1	2.99457e-09
Kidney clear cell carcinoma	sulfasalazine	1	4.35479e-09
Kidney clear cell carcinoma	imatinib	1	8.874e-09
Kidney clear cell carcinoma	hydroquinone	1	8.874e-09
Kidney clear cell carcinoma	bleomycin	1	1.22187e-08
Kidney clear cell carcinoma	calcimycin	1	1.22187e-08
Kidney clear cell carcinoma	tyrphostin ag 1478	1	2.29736e-08
Kidney clear cell carcinoma	cobalt	1	2.29736e-08
Kidney clear cell carcinoma	alpha-tocopherol	1	2.29736e-08
Kidney clear cell carcinoma	phenytoin	1	3.10574e-08
Kidney clear cell carcinoma	lindane	1	4.0998e-08
Kidney clear cell carcinoma	daunorubicin	1	7.15406e-08
Kidney clear cell carcinoma	asbestos, crocidolite	1	1.20137e-07
Kidney clear cell carcinoma	histamine	1	1.52687e-07
Kidney clear cell carcinoma	dinitrochlorobenzene	1	1.92605e-07
Kidney clear cell carcinoma	1-naphthylisothiocyanate	1	2.42579e-07
Kidney clear cell carcinoma	tacrolimus	1	7.01332e-07
Kidney clear cell carcinoma	carvedilol	1	7.01332e-07
Kidney clear cell carcinoma	deferoxamine	1	8.48477e-07
Kidney clear cell carcinoma	arachidonic acid	1	8.48477e-07
Kidney clear cell carcinoma	acetaldehyde	1	1.47183e-06
Kidney clear cell carcinoma	diclofenac	1	2.07071e-06
Kidney clear cell carcinoma	sorafenib	1	3.89868e-06
Kidney clear cell carcinoma	manganese	1	5.24962e-06
Kidney clear cell carcinoma	celecoxib	1	9.09935e-06
Kidney clear cell carcinoma	manganese chloride	1	1.17643e-05
Kidney clear cell carcinoma	tunicamycin	1	1.33107e-05
Kidney clear cell carcinoma	maneb	1	1.91055e-05
Kidney clear cell carcinoma	lipopolysaccharide, escherichia coli 0111 b4	1	2.13655e-05
Kidney clear cell carcinoma	Melanomaatonin	1	2.6777e-05
Kidney clear cell carcinoma	fluoxetine	1	4.47509e-05
Kidney clear cell carcinoma	methotrexate	1	7.13433e-05
Kidney clear cell carcinoma	lipopolysaccharide, e coli o55-b5	1	9.29731e-05
Kidney clear cell carcinoma	diazinon	1	9.29731e-05
Kidney clear cell carcinoma	benzyloxycarbonylleucyl-leucyl-leucine aldehyde	1	0.000109926
Kidney clear cell carcinoma	iron	1	0.000119326
Kidney clear cell carcinoma	vorinostat	1	0.000231452
Kidney clear cell carcinoma	motexafin gadolinium	1	0.000247497
Kidney clear cell carcinoma	glutathione	1	0.000282364
Kidney clear cell carcinoma	trinitrobenzenesulfonic acid	1	0.000301271
Kidney clear cell carcinoma	zinc acetate	1	0.000321447
Kidney clear cell carcinoma	cyclophosphamide	1	0.000341911
Kidney clear cell carcinoma	nitric oxide	1	0.000409914
Kidney clear cell carcinoma	9,10-dimethyl-1,2-benzanthracene	1	0.000487873
Kidney clear cell carcinoma	methamphetamine	1	0.000637911
Kidney clear cell carcinoma	mustard gas	1	0.00070625
Kidney clear cell carcinoma	sirolimus	1	0.000864266
Kidney clear cell carcinoma	piroxicam	1	0.000906524
Kidney clear cell carcinoma	gentamicins	1	0.000993835
Kidney clear cell carcinoma	sb 203580	1	0.0015354
Kidney clear cell carcinoma	2-(4-morpholinyl)-8-phenyl-4h-1-benzopyran-4-one	1	0.00242542
Kidney clear cell carcinoma	1,4-bis(2-(3,5-dichloropyridyloxy))benzene	1	0.00250395
Kidney clear cell carcinoma	methoxychlor	1	0.00250395
Kidney clear cell carcinoma	fulvestrant	1	0.00259583
Kidney clear cell carcinoma	indomethacin	1	0.00287201
Kidney clear cell carcinoma	phenylephrine	1	0.00395703
Kidney clear cell carcinoma	thioacetamide	1	0.00764516
Kidney clear cell carcinoma	cadmium	1	0.00915382
Kidney clear cell carcinoma	silicon dioxide	1	0.00915382
Kidney clear cell carcinoma	irinotecan	1	0.00915382
Kidney clear cell carcinoma	1-methyl-4-phenyl-1,2,3,6-tetrahydropyridine	1	0.0099627
Kidney clear cell carcinoma	titanium dioxide	1	0.0101455
Kidney clear cell carcinoma	epigallocatechin gallate	1	0.015446
Kidney clear cell carcinoma	curcumin	1	0.0252133
Kidney clear cell carcinoma	troglitazone	1	0.0355729
Kidney clear cell carcinoma	glucose	1	0.0355729
Kidney clear cell carcinoma	cobaltous chloride	1	0.0419029
Kidney clear cell carcinoma	streptozocin	1	0.0532026
Kidney clear cell carcinoma	arsenite	1	0.0782171
Kidney clear cell carcinoma	rosiglitazone	1	0.0852287
Lung adenocarcinoma	tetrachlorodibenzodioxin	6	0.028364
Lung adenocarcinoma	resveratrol	3	1.09943e-06
Lung adenocarcinoma	cisplatin	3	1.47221e-06
Lung adenocarcinoma	asbestos, crocidolite	2	0
Lung adenocarcinoma	dasatinib	2	0
Lung adenocarcinoma	cadmium	2	2.21945e-10
Lung adenocarcinoma	carbon tetrachloride	2	4.62687e-05
Lung adenocarcinoma	doxorubicin	2	6.43432e-05
Lung adenocarcinoma	sodium arsenite	2	0.000737162
Lung adenocarcinoma	testosterone	2	0.0464307
Lung adenocarcinoma	tretinoin	2	0.0532335
Lung adenocarcinoma	5h-benzo(4,5)cyclohepta(1,2-b)pyridin-5-one	1	0
Lung adenocarcinoma	6,8-diallyl 5,7-dihydroxy 2-(2-allyl 3-hydroxy 4-methoxyphenyl)1-h benzo(b)pyran-4-one	1	0
Lung adenocarcinoma	ciclopirox	1	0
Lung adenocarcinoma	antifungal agents	1	0
Lung adenocarcinoma	nsc 680410	1	0
Lung adenocarcinoma	1-(5-isoquinolinesulfonyl)-2-methylpiperazine	1	0
Lung adenocarcinoma	acetic acid	1	0
Lung adenocarcinoma	lipoteichoic acid	1	0
Lung adenocarcinoma	cb 3717	1	0
Lung adenocarcinoma	erlotinib	1	0
Lung adenocarcinoma	anandamide	1	0
Lung adenocarcinoma	myricetin	1	0
Lung adenocarcinoma	cumene	1	0
Lung adenocarcinoma	2-arachidonylglycerol	1	0
Lung adenocarcinoma	5-((2,6-dichlorobenzyl)sulfonyl)-3-((3,5-dimethyl-4-((2-(pyrrolidin-1-ylmethyl)pyrrolidin-1-yl)carbonyl)-1h-pyrrol-2-yl)methylene)-1,3-dihydro-2h-indol-2-one	1	0
Lung adenocarcinoma	2,5-dimethylcelecoxib	1	0
Lung adenocarcinoma	ginsenoside rg2	1	0
Lung adenocarcinoma	fludarabine	1	0
Lung adenocarcinoma	pi103	1	0
Lung adenocarcinoma	2-(2-chloro-4-iodophenylamino)-n-cyclopropylmethoxy-3,4-difluorobenzamide	1	0
Lung adenocarcinoma	octylphenol	1	0
Lung adenocarcinoma	heptachlor	1	0
Lung adenocarcinoma	7-hydroxystaurosporine	1	0
Lung adenocarcinoma	deoxyglucose	1	0
Lung adenocarcinoma	vanadyl sulfate	1	0
Lung adenocarcinoma	perifosine	1	0
Lung adenocarcinoma	orotic acid	1	0
Lung adenocarcinoma	crizotinib	1	0
Lung adenocarcinoma	cyclic gmp	1	0
Lung adenocarcinoma	sulindac sulfone	1	0
Lung adenocarcinoma	cis-9, trans-11-conjugated linoleic acid	1	0
Lung adenocarcinoma	((3z)-n-(3-chlorophenyl)-3-((3,5-dimethyl-4-((4-methylpiperazin-1-yl)carbonyl)-1h-pyrrol-2-yl)methylene)-n-methyl-2-oxo-2,3-dihydro-1h-indole-5-sulfonamide)	1	0
Lung adenocarcinoma	catechin	1	0
Lung adenocarcinoma	sto 609	1	0
Lung adenocarcinoma	4-((3-bromophenyl)amino)-6,7-dimethoxyquinazoline	1	0
Lung adenocarcinoma	bicalutamide	1	0
Lung adenocarcinoma	oleylethanolamide	1	0
Lung adenocarcinoma	3,5,3',4',5'-pentahydroxy-stilbene	1	0
Lung adenocarcinoma	deguelin	1	4.06246e-16
Lung adenocarcinoma	geldanamycin	1	1.26629e-14
Lung adenocarcinoma	rottlerin	1	1.24394e-13
Lung adenocarcinoma	heparin	1	4.7919e-13
Lung adenocarcinoma	mitomycin	1	3.75738e-11
Lung adenocarcinoma	cupric chloride	1	5.8319e-11
Lung adenocarcinoma	sulindac sulfide	1	5.8319e-11
Lung adenocarcinoma	jp8 aviation fuel	1	1.37005e-10
Lung adenocarcinoma	methylselenic acid	1	4.31943e-10
Lung adenocarcinoma	histamine	1	3.19908e-09
Lung adenocarcinoma	vitamin a	1	5.79121e-09
Lung adenocarcinoma	4-(n-methyl-n-nitrosamino)-1-(3-pyridyl)-1-butanone	1	1.00106e-08
Lung adenocarcinoma	arachidonic acid	1	2.72754e-08
Lung adenocarcinoma	lead nitrate	1	2.72754e-08
Lung adenocarcinoma	zinc sulfate	1	1.02554e-07
Lung adenocarcinoma	sumatriptan	1	1.02554e-07
Lung adenocarcinoma	sorafenib	1	1.83315e-07
Lung adenocarcinoma	celecoxib	1	5.24898e-07
Lung adenocarcinoma	butyrates	1	1.13315e-06
Lung adenocarcinoma	maneb	1	1.31191e-06
Lung adenocarcinoma	chlorine	1	7.49897e-06
Lung adenocarcinoma	trichloroethylene	1	8.34782e-06
Lung adenocarcinoma	dihydrotestosterone	1	1.8469e-05
Lung adenocarcinoma	vorinostat	1	2.89314e-05
Lung adenocarcinoma	4-hydroxy-2-nonenal	1	5.46817e-05
Lung adenocarcinoma	methamphetamine	1	0.000103511
Lung adenocarcinoma	sirolimus	1	0.000151225
Lung adenocarcinoma	bortezomib	1	0.000160333
Lung adenocarcinoma	ammonium chloride	1	0.000225869
Lung adenocarcinoma	paclitaxel	1	0.000279542
Lung adenocarcinoma	3,4,5,3',4'-pentachlorobiphenyl	1	0.000377797
Lung adenocarcinoma	cycloheximide	1	0.000396171
Lung adenocarcinoma	lead acetate	1	0.000456624
Lung adenocarcinoma	2-(4-morpholinyl)-8-phenyl-4h-1-benzopyran-4-one	1	0.00054197
Lung adenocarcinoma	1,4-bis(2-(3,5-dichloropyridyloxy))benzene	1	0.000566941
Lung adenocarcinoma	phenylephrine	1	0.000993552
Lung adenocarcinoma	methylmercuric chloride	1	0.00118804
Lung adenocarcinoma	arsenic	1	0.00131881
Lung adenocarcinoma	7,8-dihydro-7,8-dihydroxybenzo(a)pyrene 9,10-oxide	1	0.00136583
Lung adenocarcinoma	plant extracts	1	0.001462
Lung adenocarcinoma	u 0126	1	0.00182435
Lung adenocarcinoma	formaldehyde	1	0.00212126
Lung adenocarcinoma	diethylstilbestrol	1	0.00218226
Lung adenocarcinoma	isoproterenol	1	0.00265557
Lung adenocarcinoma	2-(2-amino-3-methoxyphenyl)-4h-1-benzopyran-4-one	1	0.00311309
Lung adenocarcinoma	calcium	1	0.00516547
Lung adenocarcinoma	acetylcysteine	1	0.00584906
Lung adenocarcinoma	simvastatin	1	0.00724529
Lung adenocarcinoma	vinclozolin	1	0.00950116
Lung adenocarcinoma	curcumin	1	0.00981884
Lung adenocarcinoma	cocaine	1	0.0109844
Lung adenocarcinoma	estrogens	1	0.011337
Lung adenocarcinoma	glucose	1	0.0148537
Lung adenocarcinoma	cobaltous chloride	1	0.0182233
Lung adenocarcinoma	copper sulfate	1	0.0263142
Lung adenocarcinoma	fluorouracil	1	0.0263142
Lung adenocarcinoma	paraquat	1	0.0336991
Lung adenocarcinoma	quercetin	1	0.0343572
Lung adenocarcinoma	tetradecanoylphorbol acetate	1	0.0372337
Lung adenocarcinoma	folic acid	1	0.0419981
Lung adenocarcinoma	rosiglitazone	1	0.0427204
Lung adenocarcinoma	decitabine	1	0.0669062
Lung adenocarcinoma	ethanol	1	0.0680756
Lung adenocarcinoma	tamoxifen	1	0.0755217
Lung adenocarcinoma	genistein	1	0.0852287
Lung adenocarcinoma	arsenic trioxide	1	0.0881495
Melanoma	ethinyl estradiol	5	0.00156229
Melanoma	estradiol	3	0.0805446
Melanoma	selenium	2	0.000178619
Melanoma	doxorubicin	2	0.00111786
Melanoma	cyclosporine	2	0.0349232
Melanoma	clofibrate	2	0.0678578
Melanoma	2-hydroxy-9-cis-octadecenoic acid	1	0
Melanoma	ferric ammonium citrate	1	0
Melanoma	metanil yellow	1	0
Melanoma	17-(dimethylaminoethylamino)-17-demethoxygeldanamycin	1	0
Melanoma	hesperetin	1	0
Melanoma	(1,2-bis(1,2-benzisoselenazolone-3(2h)-ketone))ethane	1	0
Melanoma	azd 6244	1	0
Melanoma	butylidenephthalide	1	0
Melanoma	malachite green	1	0
Melanoma	4-(1h-imidazol-1-yl)retinoic acid	1	0
Melanoma	arecoline	1	0
Melanoma	wogonin	1	0
Melanoma	magnolol	1	0
Melanoma	3,5,3',4',5'-pentamethoxystilbene	1	0
Melanoma	uridine triphosphate	1	0
Melanoma	isoangustone a	1	0
Melanoma	apicidin	1	0
Melanoma	agn 194204	1	0
Melanoma	esculetin	1	0
Melanoma	ircinin-1	1	0
Melanoma	acteoside	1	0
Melanoma	3-aminothioacridone	1	0
Melanoma	ritonavir	1	7.99854e-16
Melanoma	ifosfamide	1	7.39284e-14
Melanoma	andrographolide	1	2.58083e-12
Melanoma	deguelin	1	5.49718e-12
Melanoma	alvocidib	1	2.259e-11
Melanoma	pyrogallol	1	1.06123e-09
Melanoma	testosterone undecanoate	1	1.06123e-09
Melanoma	imatinib	1	4.61727e-08
Melanoma	corticosterone	1	6.2688e-08
Melanoma	mono-(2-ethylhexyl)phthalate	1	1.11712e-07
Melanoma	pentachlorophenol	1	1.11712e-07
Melanoma	methylselenic acid	1	1.46372e-07
Melanoma	sulindac	1	3.12425e-07
Melanoma	urethane	1	7.72734e-07
Melanoma	4-(n-methyl-n-nitrosamino)-1-(3-pyridyl)-1-butanone	1	1.42596e-06
Melanoma	soot	1	2.4909e-06
Melanoma	deferoxamine	1	2.97144e-06
Melanoma	acetaldehyde	1	4.90467e-06
Melanoma	ciglitazone	1	7.80894e-06
Melanoma	sorafenib	1	1.19363e-05
Melanoma	manganese	1	1.56899e-05
Melanoma	methylnitronitrosoguanidine	1	2.60132e-05
Melanoma	2-amino-1-methyl-6-phenylimidazo(4,5-b)pyridine	1	6.90738e-05
Melanoma	Melanomaatonin	1	6.90738e-05
Melanoma	iron	1	0.000269396
Melanoma	deoxynivalenol	1	0.000463062
Melanoma	vorinostat	1	0.000492227
Melanoma	chromium hexavalent ion	1	0.00052269
Melanoma	nitric oxide	1	0.000828772
Melanoma	ammonium chloride	1	0.00218756
Melanoma	indole-3-carbinol	1	0.00407123
Melanoma	1,4-bis(2-(3,5-dichloropyridyloxy))benzene	1	0.00433805
Melanoma	methoxychlor	1	0.00433805
Melanoma	fulvestrant	1	0.00447539
Melanoma	nickel chloride	1	0.00461945
Melanoma	phenylephrine	1	0.00657019
Melanoma	rotenone	1	0.00672908
Melanoma	caffeine	1	0.00747234
Melanoma	plant extracts	1	0.00871639
Melanoma	nickel	1	0.0111862
Melanoma	diethylstilbestrol	1	0.0116721
Melanoma	capsaicin	1	0.0158317
Melanoma	simvastatin	1	0.0284488
Melanoma	troglitazone	1	0.0491464
Melanoma	tobacco smoke pollution	1	0.0544489
Melanoma	nicotine	1	0.0895958
Melanoma	paraquat	1	0.0914925
Melanoma	quercetin	1	0.0928285
Melanoma	tetradecanoylphorbol acetate	1	0.0988004
Endometrial carcinoma	tetrachlorodibenzodioxin	22	0.0366676
Endometrial carcinoma	benzo(a)pyrene	18	0.000240154
Endometrial carcinoma	pirinixic acid	11	0.0108879
Endometrial carcinoma	acetaminophen	11	0.027934
Endometrial carcinoma	valproic acid	11	0.113201
Endometrial carcinoma	ethinyl estradiol	9	0.0978161
Endometrial carcinoma	progesterone	8	0.00111481
Endometrial carcinoma	tretinoin	8	0.00288676
Endometrial carcinoma	aflatoxin b1	7	0.0175214
Endometrial carcinoma	phenobarbital	7	0.0234657
Endometrial carcinoma	7,8-dihydro-7,8-dihydroxybenzo(a)pyrene 9,10-oxide	5	1.53205e-12
Endometrial carcinoma	fluorouracil	5	1.21442e-06
Endometrial carcinoma	tamoxifen	5	0.000114381
Endometrial carcinoma	arsenic trioxide	5	0.000215222
Endometrial carcinoma	estrogens	4	1.94009e-05
Endometrial carcinoma	vitamin e	4	0.000625146
Endometrial carcinoma	arsenite	4	0.000640284
Endometrial carcinoma	genistein	4	0.0054965
Endometrial carcinoma	copper	4	0.00715589
Endometrial carcinoma	sodium arsenite	4	0.0250204
Endometrial carcinoma	trichostatin a	4	0.0265883
Endometrial carcinoma	ammonium chloride	3	3.78006e-06
Endometrial carcinoma	sodium arsenate	3	8.34782e-06
Endometrial carcinoma	lead acetate	3	1.2396e-05
Endometrial carcinoma	titanium dioxide	3	0.000337319
Endometrial carcinoma	particulate matter	3	0.00587501
Endometrial carcinoma	nicotine	3	0.0150625
Endometrial carcinoma	tetradecanoylphorbol acetate	3	0.018582
Endometrial carcinoma	selenium	3	0.0196432
Endometrial carcinoma	rosiglitazone	3	0.0230427
Endometrial carcinoma	decitabine	3	0.0464194
Endometrial carcinoma	ethanol	3	0.047734
Endometrial carcinoma	carbon tetrachloride	3	0.0500897
Endometrial carcinoma	heparin	2	1.01955e-09
Endometrial carcinoma	phenytoin	2	1.77084e-07
Endometrial carcinoma	furan	2	5.90564e-06
Endometrial carcinoma	diclofenac	2	9.68309e-06
Endometrial carcinoma	manganese chloride	2	5.08447e-05
Endometrial carcinoma	methylformamide	2	0.000150646
Endometrial carcinoma	chlorine	2	0.00030702
Endometrial carcinoma	etoposide	2	0.000606631
Endometrial carcinoma	clozapine	2	0.00109164
Endometrial carcinoma	mustard gas	2	0.00245869
Endometrial carcinoma	aspirin	2	0.0064398
Endometrial carcinoma	raloxifene	2	0.00789023
Endometrial carcinoma	methoxychlor	2	0.00815475
Endometrial carcinoma	phenylephrine	2	0.0124375
Endometrial carcinoma	o,p'-ddt	2	0.0124375
Endometrial carcinoma	ochratoxin a	2	0.0124375
Endometrial carcinoma	methylmercuric chloride	2	0.0143568
Endometrial carcinoma	arsenic	2	0.0155164
Endometrial carcinoma	diethylstilbestrol	2	0.0228246
Endometrial carcinoma	cadmium	2	0.0275798
Endometrial carcinoma	irinotecan	2	0.0275798
Endometrial carcinoma	simvastatin	2	0.0574974
Endometrial carcinoma	curcumin	2	0.0728688
Endometrial carcinoma	boc-d-fmk	1	0
Endometrial carcinoma	staphylococcal alpha-toxin	1	0
Endometrial carcinoma	14-deoxy-11,12-didehydroandrographolide	1	0
Endometrial carcinoma	xav939	1	0
Endometrial carcinoma	hexanones	1	0
Endometrial carcinoma	2',3-dimethyl-4-aminobiphenyl	1	0
Endometrial carcinoma	ly 353381	1	0
Endometrial carcinoma	sm 164	1	0
Endometrial carcinoma	metanil yellow	1	0
Endometrial carcinoma	pinosylvin	1	0
Endometrial carcinoma	sc-203048	1	0
Endometrial carcinoma	g(m3) ganglioside	1	0
Endometrial carcinoma	n-(2-(4-(2-methoxyphenyl)-1-piperazinyl)ethyl)-n-(2-pyridinyl)cyclohexanecarboxamide	1	0
Endometrial carcinoma	cangrelor	1	0
Endometrial carcinoma	brazilein	1	0
Endometrial carcinoma	enzyme inhibitors	1	0
Endometrial carcinoma	r116010	1	0
Endometrial carcinoma	2,4-dihydroxybenzophenone	1	0
Endometrial carcinoma	n(6)-methyl-2'-deoxyadenosine 3',5'-diphosphate	1	0
Endometrial carcinoma	lysocellin	1	0
Endometrial carcinoma	3,4',5-trimethoxystilbene	1	0
Endometrial carcinoma	acitretin	1	0
Endometrial carcinoma	5-(4-((6-(allyloxy)-2,5,7,8-tetramethylchroman-2-yl)methoxy)-3-methoxybenzylidene)thiazolidine-2,4-dione	1	0
Endometrial carcinoma	isoangustone a	1	0
Endometrial carcinoma	flumequine	1	0
Endometrial carcinoma	alopestatin	1	0
Endometrial carcinoma	lll12 compound	1	0
Endometrial carcinoma	(1,2-bis(1,2-benzisoselenazolone-3(2h)-ketone))ethane	1	0
Endometrial carcinoma	ro 24-5531	1	0
Endometrial carcinoma	allose	1	0
Endometrial carcinoma	gdc-0973	1	0
Endometrial carcinoma	cortisone	1	0
Endometrial carcinoma	riluzole	1	0
Endometrial carcinoma	oligosaccharides	1	0
Endometrial carcinoma	3,7,11,15-tetramethyl-2,4,6,10,14-hexadecapentaenoic acid	1	0
Endometrial carcinoma	diindolylmethane	1	0
Endometrial carcinoma	carbenoxolone	1	0
Endometrial carcinoma	11-dehydrocorticosterone	1	0
Endometrial carcinoma	tryptanthrine	1	0
Endometrial carcinoma	n'-(11h-indolo(3,2-c)quinolin-6-yl)-n,n-dimethylethane-1,2-diamine	1	0
Endometrial carcinoma	netoglitazone	1	0
Endometrial carcinoma	antimony potassium tartrate	1	0
Endometrial carcinoma	zeranol	1	0
Endometrial carcinoma	(2e,4e,6e,10e)-3,7,11,15-tetramethyl-2,4,6,10,14-hexadecapentaenoic acid	1	0
Endometrial carcinoma	(5-fluoro-2-methyl-1-(4-pyridyl)methylene-3-(n-benzyl)-indene)-acetamide hydrochloride	1	0
Endometrial carcinoma	7-nitroindazole	1	0
Endometrial carcinoma	7-(benzylamino)-1,3,4,8-tetrahydropyrrolo(4,3,2-de)quinolin-8(1h)-one	1	0
Endometrial carcinoma	furazolidone	1	0
Endometrial carcinoma	embelin	1	0
Endometrial carcinoma	magnolol	1	0
Endometrial carcinoma	hexachlorophene	1	0
Endometrial carcinoma	foropafant	1	0
Endometrial carcinoma	flll 32	1	0
Endometrial carcinoma	apicidin	1	0
Endometrial carcinoma	manganese sulfate	1	1.96901e-15
Endometrial carcinoma	rebamipide	1	1.96901e-15
Endometrial carcinoma	1-(4-(6-bromobenzo(1,3)dioxol-5-yl)-3a,4,5,9b-tetrahydro-3h-cyclopenta(c)quinolin-8-yl)ethanone	1	1.96901e-15
Endometrial carcinoma	6-bromoindirubin-3'-oxime	1	1.96901e-15
Endometrial carcinoma	4-(1h-imidazol-1-yl)retinoic acid	1	1.24394e-13
Endometrial carcinoma	5,7-dimethoxyflavone	1	1.24394e-13
Endometrial carcinoma	3,5-diethoxycarbonyl-1,4-dihydrocollidine	1	1.24394e-13
Endometrial carcinoma	acetylglucosamine	1	1.24394e-13
Endometrial carcinoma	thymoquinone	1	1.24394e-13
Endometrial carcinoma	nonivamide	1	1.24394e-13
Endometrial carcinoma	soil pollutants	1	3.39856e-12
Endometrial carcinoma	dinitrobenzenesulfonic acid	1	3.39856e-12
Endometrial carcinoma	nvp-tae684	1	4.74237e-11
Endometrial carcinoma	n-(2,3-dichloro-4-hydroxyphenyl)-1-methylcyclohexanecarboxamide	1	4.74237e-11
Endometrial carcinoma	acetylleucyl-leucyl-norleucinal	1	4.74237e-11
Endometrial carcinoma	bosutinib	1	4.74237e-11
Endometrial carcinoma	selenomethylselenocysteine	1	3.9891e-10
Endometrial carcinoma	azd 6244	1	3.9891e-10
Endometrial carcinoma	phytic acid	1	3.9891e-10
Endometrial carcinoma	2,3,5-(triglutathion-s-yl)hydroquinone	1	3.9891e-10
Endometrial carcinoma	letrozole	1	3.9891e-10
Endometrial carcinoma	fludioxonil	1	3.9891e-10
Endometrial carcinoma	15-hydroxy-11 alpha,9 alpha-(epoxymethano)prosta-5,13-dienoic acid	1	3.9891e-10
Endometrial carcinoma	water pollutants	1	3.9891e-10
Endometrial carcinoma	diazoxide	1	3.9891e-10
Endometrial carcinoma	rubitecan	1	3.9891e-10
Endometrial carcinoma	baicalin	1	3.9891e-10
Endometrial carcinoma	aluminum lactate	1	2.3952e-09
Endometrial carcinoma	pemetrexed	1	2.3952e-09
Endometrial carcinoma	6-ethylchenodeoxycholic acid	1	2.3952e-09
Endometrial carcinoma	malachite green	1	2.3952e-09
Endometrial carcinoma	arecoline	1	2.3952e-09
Endometrial carcinoma	fungal polysaccharides	1	2.3952e-09
Endometrial carcinoma	ircinin-1	1	2.3952e-09
Endometrial carcinoma	gamma-tocopherol	1	1.08083e-08
Endometrial carcinoma	lapatinib	1	1.08083e-08
Endometrial carcinoma	platelet activating factor	1	1.08083e-08
Endometrial carcinoma	ursolic acid	1	1.08083e-08
Endometrial carcinoma	aflatoxin g1	1	1.08083e-08
Endometrial carcinoma	hydrocarbons, chlorinated	1	1.08083e-08
Endometrial carcinoma	everolimus	1	1.08083e-08
Endometrial carcinoma	sb 216763	1	3.91486e-08
Endometrial carcinoma	2-morpholin-4-yl-6-thianthren-1-yl-pyran-4-one	1	3.91486e-08
Endometrial carcinoma	1h-(1,2,4)oxadiazolo(4,3-a)quinoxalin-1-one	1	3.91486e-08
Endometrial carcinoma	butylidenephthalide	1	3.91486e-08
Endometrial carcinoma	ncx 4040	1	3.91486e-08
Endometrial carcinoma	chlorophyllin	1	3.91486e-08
Endometrial carcinoma	ferulic acid	1	3.91486e-08
Endometrial carcinoma	nitrogen dioxide	1	1.21279e-07
Endometrial carcinoma	niclosamide	1	3.21103e-07
Endometrial carcinoma	zileuton	1	3.21103e-07
Endometrial carcinoma	pregna-4,17-diene-3,16-dione	1	7.67092e-07
Endometrial carcinoma	fluvastatin	1	7.67092e-07
Endometrial carcinoma	mancozeb	1	7.67092e-07
Endometrial carcinoma	heparitin sulfate	1	7.67092e-07
Endometrial carcinoma	triclosan	1	1.64481e-06
Endometrial carcinoma	entinostat	1	1.64481e-06
Endometrial carcinoma	beta-hexachlorocyclohexane	1	1.64481e-06
Endometrial carcinoma	phosphatidic acids	1	1.64481e-06
Endometrial carcinoma	ethyl methanesulfonate	1	1.64481e-06
Endometrial carcinoma	n-(n-(3,5-difluorophenacetyl)alanyl)phenylglycine tert-butyl ester	1	1.64481e-06
Endometrial carcinoma	lycopene	1	3.28321e-06
Endometrial carcinoma	2,4,5,2',5'-pentachlorobiphenyl	1	3.28321e-06
Endometrial carcinoma	beta carotene	1	3.28321e-06
Endometrial carcinoma	hydroxyurea	1	3.28321e-06
Endometrial carcinoma	octylphenol	1	3.28321e-06
Endometrial carcinoma	tanespimycin	1	6.16375e-06
Endometrial carcinoma	4-nitroquinoline-1-oxide	1	6.16375e-06
Endometrial carcinoma	adenosine diphosphate	1	6.16375e-06
Endometrial carcinoma	ponatinib	1	1.08287e-05
Endometrial carcinoma	carrageenan	1	1.08287e-05
Endometrial carcinoma	wogonin	1	1.08287e-05
Endometrial carcinoma	ml 7	1	1.08287e-05
Endometrial carcinoma	manumycin	1	1.81697e-05
Endometrial carcinoma	clopidogrel	1	2.91024e-05
Endometrial carcinoma	aniline	1	2.91024e-05
Endometrial carcinoma	l 663536	1	2.91024e-05
Endometrial carcinoma	diethyl maleate	1	4.47509e-05
Endometrial carcinoma	gingerol	1	4.47509e-05
Endometrial carcinoma	1-(6-((3-methoxyestra-1,3,5(10)-trien-17-yl)amino)hexyl)-1h-pyrrole-2,5-dione	1	4.47509e-05
Endometrial carcinoma	crizotinib	1	4.47509e-05
Endometrial carcinoma	acids	1	4.47509e-05
Endometrial carcinoma	ellagic acid	1	6.6606e-05
Endometrial carcinoma	oleanolic acid	1	6.6606e-05
Endometrial carcinoma	parthenolide	1	0.000135681
Endometrial carcinoma	linsidomine	1	0.000135681
Endometrial carcinoma	tubocurarine	1	0.000135681
Endometrial carcinoma	sulindac sulfone	1	0.000135681
Endometrial carcinoma	uric acid	1	0.000185263
Endometrial carcinoma	fludarabine	1	0.000185263
Endometrial carcinoma	n-formylmethionine leucyl-phenylalanine	1	0.000185263
Endometrial carcinoma	excitatory amino acid agents	1	0.000185263
Endometrial carcinoma	taurine	1	0.000185263
Endometrial carcinoma	monoisoamyl-2,3-dimercaptosuccinate	1	0.000249579
Endometrial carcinoma	estradiol 3-benzoate	1	0.000328554
Endometrial carcinoma	baicalein	1	0.000328554
Endometrial carcinoma	3,4,3',4'-tetrachlorobiphenyl	1	0.000424391
Endometrial carcinoma	bexarotene	1	0.000424391
Endometrial carcinoma	hexabromocyclododecane	1	0.000536638
Endometrial carcinoma	mrk 003	1	0.000672725
Endometrial carcinoma	1-butanol	1	0.000672725
Endometrial carcinoma	ferric nitrilotriacetate	1	0.000672725
Endometrial carcinoma	e804 bisindole	1	0.000834479
Endometrial carcinoma	dasatinib	1	0.000834479
Endometrial carcinoma	andrographolide	1	0.000834479
Endometrial carcinoma	caffeic acid phenethyl ester	1	0.000834479
Endometrial carcinoma	deguelin	1	0.00101642
Endometrial carcinoma	pterostilbene	1	0.00101642
Endometrial carcinoma	tauroursodeoxycholic acid	1	0.00101642
Endometrial carcinoma	4-tert-octylphenol	1	0.00147178
Endometrial carcinoma	piperonyl butoxide	1	0.00147178
Endometrial carcinoma	alvocidib	1	0.00147178
Endometrial carcinoma	cholecalciferol	1	0.00147178
Endometrial carcinoma	acrylamide	1	0.00174417
Endometrial carcinoma	alpha-cyano-(3,4-dihydroxy)-n-benzylcinnamide	1	0.00174417
Endometrial carcinoma	cacodylic acid	1	0.00174417
Endometrial carcinoma	geldanamycin	1	0.00205635
Endometrial carcinoma	kojic acid	1	0.00205635
Endometrial carcinoma	3,3',4,5'-tetrahydroxystilbene	1	0.00205635
Endometrial carcinoma	temozolomide	1	0.00240001
Endometrial carcinoma	taurocholic acid	1	0.00276969
Endometrial carcinoma	diallyl trisulfide	1	0.00276969
Endometrial carcinoma	cpg-oligonucleotide	1	0.00364324
Endometrial carcinoma	theophylline	1	0.00364324
Endometrial carcinoma	aldosterone	1	0.00364324
Endometrial carcinoma	colchicine	1	0.00364324
Endometrial carcinoma	azoxymethane	1	0.00415472
Endometrial carcinoma	dichlorodiphenyl dichloroethylene	1	0.00415472
Endometrial carcinoma	isotretinoin	1	0.00415472
Endometrial carcinoma	afimoxifene	1	0.0046864
Endometrial carcinoma	triMelanomalitic anhydride	1	0.0046864
Endometrial carcinoma	dibenzo(a,l)pyrene	1	0.00527632
Endometrial carcinoma	cyanoginosin lr	1	0.00527632
Endometrial carcinoma	gemcitabine	1	0.00527632
Endometrial carcinoma	cholesterol, dietary	1	0.00527632
Endometrial carcinoma	ag 1879	1	0.00527632
Endometrial carcinoma	okadaic acid	1	0.00588483
Endometrial carcinoma	sodium fluoride	1	0.00588483
Endometrial carcinoma	dinoprost	1	0.00657235
Endometrial carcinoma	serotonin	1	0.00657235
Endometrial carcinoma	2-(1h-indazol-4-yl)-6-(4-methanesulfonylpiperazin-1-ylmethyl)-4-morpholin-4-ylthieno(3,2-d)pyrimidine	1	0.00725743
Endometrial carcinoma	bis(tri-n-butyltin)oxide	1	0.00802168
Endometrial carcinoma	2-chloro-5-nitrobenzanilide	1	0.00802168
Endometrial carcinoma	sulfasalazine	1	0.00967044
Endometrial carcinoma	kainic acid	1	0.00967044
Endometrial carcinoma	mitomycin	1	0.00967044
Endometrial carcinoma	sulindac sulfide	1	0.0105435
Endometrial carcinoma	nonylphenol	1	0.0105435
Endometrial carcinoma	zoledronic acid	1	0.0114764
Endometrial carcinoma	corticosterone	1	0.0124375
Endometrial carcinoma	deoxycholic acid	1	0.0124375
Endometrial carcinoma	n-methyl-3,4-methylenedioxyamphetamine	1	0.0135052
Endometrial carcinoma	medroxyprogesterone acetate	1	0.0145931
Endometrial carcinoma	pentachlorophenol	1	0.0145931
Endometrial carcinoma	mono-(2-ethylhexyl)phthalate	1	0.0145931
Endometrial carcinoma	methylselenic acid	1	0.0157264
Endometrial carcinoma	lindane	1	0.0169453
Endometrial carcinoma	reserpine	1	0.0181849
Endometrial carcinoma	sulindac	1	0.0194544
Endometrial carcinoma	epinephrine	1	0.0194544
Endometrial carcinoma	fenretinide	1	0.0206847
Endometrial carcinoma	ddt	1	0.0206847
Endometrial carcinoma	2-chloroethyl ethyl sulfide	1	0.0206847
Endometrial carcinoma	urethane	1	0.0248373
Endometrial carcinoma	potassium	1	0.0248373
Endometrial carcinoma	dimethylnitrosamine	1	0.0248373
Endometrial carcinoma	1-naphthylisothiocyanate	1	0.026307
Endometrial carcinoma	methylnitrosourea	1	0.026307
Endometrial carcinoma	lithium chloride	1	0.026307
Endometrial carcinoma	carbamazepine	1	0.0278153
Endometrial carcinoma	4-(n-methyl-n-nitrosamino)-1-(3-pyridyl)-1-butanone	1	0.0294065
Endometrial carcinoma	vincristine	1	0.0328121
Endometrial carcinoma	pioglitazone	1	0.0328121
Endometrial carcinoma	buthionine sulfoximine	1	0.0362294
Endometrial carcinoma	arachidonic acid	1	0.0362294
Endometrial carcinoma	lead nitrate	1	0.0362294
Endometrial carcinoma	endosulfan	1	0.039787
Endometrial carcinoma	acetaldehyde	1	0.0416787
Endometrial carcinoma	nanotubes, carbon	1	0.0416787
Endometrial carcinoma	zinc sulfate	1	0.0475387
Endometrial carcinoma	ciglitazone	1	0.0475387
Endometrial carcinoma	bucladesine	1	0.0495358
Endometrial carcinoma	8-bromo cyclic adenosine monophosphate	1	0.0515636
Endometrial carcinoma	ursodeoxycholic acid	1	0.0515636
Endometrial carcinoma	sorafenib	1	0.0536211
Endometrial carcinoma	fructose	1	0.0557487
Endometrial carcinoma	lead	1	0.0578215
Endometrial carcinoma	monomethylarsonous acid	1	0.0578215
Endometrial carcinoma	manganese	1	0.0578215
Endometrial carcinoma	nitrofen	1	0.060095
Endometrial carcinoma	celecoxib	1	0.0669265
Endometrial carcinoma	methylnitronitrosoguanidine	1	0.0669265
Endometrial carcinoma	2,4,5,2',4',5'-hexachlorobiphenyl	1	0.0716582
Endometrial carcinoma	1-methyl-4-phenylpyridinium	1	0.0786738
Endometrial carcinoma	butyrates	1	0.0786738
Endometrial carcinoma	lipopolysaccharide, escherichia coli 0111 b4	1	0.0837726
Endometrial carcinoma	2-amino-1-methyl-6-phenylimidazo(4,5-b)pyridine	1	0.0887221
Endometrial carcinoma	cyclic amp	1	0.0887221
Endometrial carcinoma	Melanomaatonin	1	0.0887221
Endometrial carcinoma	methylcholanthrene	1	0.0911907
Endometrial carcinoma	zymosan	1	0.0936102
Endometrial carcinoma	acrolein	1	0.0936102
